# Supplementary material for: Identifying and Analyzing Topic Clusters in a Nutri-, Food-, and Diet-Proteomic Corpus Using Machine Reading
Source: Nutrients. 2023 Jan 5;15(2):270. doi: 10.3390/nu15020270 (PMC9863309; doi:10.3390/nu15020270)
Supplement: Supplementary file 1 [file nutrients-15-00270-s001.zip]

Archive with 2 entries (2 files):
- nutrients-2043636- supplementary material.xlsx
- Supp_A_Monteiro_Morine_.html
