# Supplementary material for: Identifying and Analyzing Topic Clusters in a Nutri-, Food-, and Diet-Proteomic Corpus Using Machine Reading
Source: Nutrients. 2023 Jan 5;15(2):270. doi: 10.3390/nu15020270 (PMC9863309; doi:10.3390/nu15020270)
Supplement: Supplementary file 1 [file nutrients-15-00270-s001.zip › nutrients-2043636- supplementary material.xlsx]

## Sheet: ReadMe
	Results of DAVID disease annotation of proteins enriched in each cluster
	Each cluster has its own tab
	Column headings are as in DAVID - https://david.ncifcrf.gov/list.jsp

## Sheet: A_Cluster_Diseases
#term ID	term description	observed gene count	background gene count	strength	false discovery rate	matching proteins in your network (IDs)	matching proteins in your network (labels)
DOID:0060158	Acquired metabolic disease	42	320	1.07	4.98e-27	9606.ENSP00000221515,9606.ENSP00000227667,9606.ENSP00000236850,9606.ENSP00000237014,9606.ENSP00000245907,9606.ENSP00000252244,9606.ENSP00000252486,9606.ENSP00000255040,9606.ENSP00000264613,9606.ENSP00000264657,9606.ENSP00000268150,9606.ENSP00000287820,9606.ENSP00000290866,9606.ENSP00000292401,9606.ENSP00000303830,9606.ENSP00000304895,9606.ENSP00000308541,9606.ENSP00000312652,9606.ENSP00000315130,…	RETN,APOC3,APOA1,TTR,C3,KRT1,APOE,APCS,CP,STAT3,MFGE8,PPARG,ACE,AZGP1,INSR,IRS1,F2,LEP,CLU,SLC2A4,SLC2A2,A2M,GSK3B,FN1,SREBF1,APOA4,DPP4,APOA2,BGLAP,GLP1R,GIG25,INS,GCGR,POMC,ADIPOQ,AHSG,TNF,SERPINA1,AKT1,B2M,APOC2,HAMP
DOID:0014667	Disease of metabolism	64	997	0.76	1.02e-26	9606.ENSP00000221515,9606.ENSP00000227667,9606.ENSP00000236671,9606.ENSP00000236850,9606.ENSP00000237014,9606.ENSP00000242592,9606.ENSP00000245907,9606.ENSP00000252244,9606.ENSP00000252486,9606.ENSP00000255030,9606.ENSP00000255040,9606.ENSP00000260599,9606.ENSP00000262507,9606.ENSP00000264005,9606.ENSP00000264613,9606.ENSP00000264657,9606.ENSP00000265838,9606.ENSP00000268150,9606.ENSP00000287820,…	RETN,APOC3,CTSD,APOA1,TTR,ACADS,C3,KRT1,APOE,CRP,APCS,KHK,COQ9,LCAT,CP,STAT3,ACAT1,MFGE8,PPARG,ACE,AZGP1,INSR,IRS1,F2,LEP,CLU,SLC2A4,SLC2A2,A2M,GSK3B,HADHB,FN1,SREBF1,HP,APOA4,DPP4,FH,RMND1,APOA2,BGLAP,ECHS1,CPT2,GLP1R,ABCA1,HADHA,GIG25,INS,CBSL,GCGR,POMC,SLC25A19,PPARA,GLYCTK,ADIPOQ,NDUFS1,AHSG,TNF,SERPINA1,HSD17B4,NR1H4,AKT1,B2M,APOC2,HAMP
DOID:4	Disease	138	5921	0.32	4.54e-20	9606.ENSP00000200676,9606.ENSP00000221515,9606.ENSP00000221930,9606.ENSP00000222002,9606.ENSP00000222381,9606.ENSP00000222390,9606.ENSP00000223095,9606.ENSP00000225275,9606.ENSP00000225831,9606.ENSP00000227163,9606.ENSP00000227667,9606.ENSP00000229335,9606.ENSP00000236671,9606.ENSP00000236850,9606.ENSP00000237014,9606.ENSP00000242592,9606.ENSP00000245907,9606.ENSP00000248553,9606.ENSP00000252244,…	CETP,RETN,TGFB1,SULT2A1,PON1,HGF,SERPINE1,MPO,CCL2,SPI1,APOC3,AICDA,CTSD,APOA1,TTR,ACADS,C3,HSPB1,KRT1,APOE,SERPINF1,CRP,APCS,APC,KHK,PZP,CSPP1,COQ9,OGN,IL1A,IL1B,EPCAM,LCAT,TUBB4A,CP,STAT3,ICAM1,EIF4H,ACAT1,ITIH4,MFGE8,TP53,CALM2,PPARG,ACTC1,ACE,PIP,AZGP1,FGF19,CKB,MMP3,INSR,IRS1,CXCL8,F2,HCFC1,LEP,GH1,KLK3,CLU,SLC2A4,SLC2A2,A2M,GSK3B,HADHB,CASP9,ENTPD5,FGG,IL17F,UGP2,MAPT,FN1,MYH7,SREBF1,HP,APO…
DOID:9120	Amyloidosis	19	70	1.38	1.96e-16	9606.ENSP00000227667,9606.ENSP00000236850,9606.ENSP00000237014,9606.ENSP00000245907,9606.ENSP00000252244,9606.ENSP00000252486,9606.ENSP00000255040,9606.ENSP00000268150,9606.ENSP00000292401,9606.ENSP00000315130,9606.ENSP00000323929,9606.ENSP00000346839,9606.ENSP00000350425,9606.ENSP00000356969,9606.ENSP00000376793,9606.ENSP00000380432,9606.ENSP00000416066,9606.ENSP00000452780,9606.ENSP00000466775	APOC3,APOA1,TTR,C3,KRT1,APOE,APCS,MFGE8,AZGP1,CLU,A2M,FN1,APOA4,APOA2,GIG25,INS,SERPINA1,B2M,APOC2
DOID:7	Disease of anatomical entity	109	4452	0.34	3.59e-15	9606.ENSP00000200676,9606.ENSP00000221930,9606.ENSP00000222390,9606.ENSP00000223095,9606.ENSP00000225275,9606.ENSP00000225831,9606.ENSP00000227163,9606.ENSP00000229335,9606.ENSP00000236671,9606.ENSP00000236850,9606.ENSP00000237014,9606.ENSP00000245907,9606.ENSP00000248553,9606.ENSP00000252244,9606.ENSP00000252486,9606.ENSP00000254722,9606.ENSP00000255030,9606.ENSP00000255040,9606.ENSP00000257430,…	CETP,TGFB1,HGF,SERPINE1,MPO,CCL2,SPI1,AICDA,CTSD,APOA1,TTR,C3,HSPB1,KRT1,APOE,SERPINF1,CRP,APCS,APC,PZP,CSPP1,OGN,IL1A,IL1B,EPCAM,LCAT,TUBB4A,CP,STAT3,ICAM1,MFGE8,TP53,CALM2,PPARG,ACTC1,ACE,PIP,FGF19,CKB,MMP3,INSR,IRS1,CXCL8,F2,LEP,GH1,KLK3,CLU,SLC2A4,A2M,GSK3B,CASP9,FGG,IL17F,MAPT,FN1,MYH7,HP,APOA4,PYY,DPP4,COMT,MTOR,DMD,FH,CFH,SERPINC1,BGLAP,ECHS1,IRAK1,SCD,ELOVL5,RBP4,CPT2,MMP9,DES,ABCA1,TNFSF…
DOID:4194	Glucose metabolism disease	21	125	1.18	8.46e-15	9606.ENSP00000221515,9606.ENSP00000252486,9606.ENSP00000255040,9606.ENSP00000264657,9606.ENSP00000287820,9606.ENSP00000290866,9606.ENSP00000303830,9606.ENSP00000304895,9606.ENSP00000312652,9606.ENSP00000320935,9606.ENSP00000323568,9606.ENSP00000324806,9606.ENSP00000348069,9606.ENSP00000353731,9606.ENSP00000362353,9606.ENSP00000380432,9606.ENSP00000383558,9606.ENSP00000384092,9606.ENSP00000389814,…	RETN,APOE,APCS,STAT3,PPARG,ACE,INSR,IRS1,LEP,SLC2A4,SLC2A2,GSK3B,SREBF1,DPP4,GLP1R,INS,GCGR,POMC,ADIPOQ,TNF,AKT1
DOID:0050828	Artery disease	20	118	1.18	3.34e-14	9606.ENSP00000200676,9606.ENSP00000225831,9606.ENSP00000236850,9606.ENSP00000252486,9606.ENSP00000255030,9606.ENSP00000263341,9606.ENSP00000264832,9606.ENSP00000268150,9606.ENSP00000290866,9606.ENSP00000299198,9606.ENSP00000306512,9606.ENSP00000308541,9606.ENSP00000356671,9606.ENSP00000361405,9606.ENSP00000363868,9606.ENSP00000368683,9606.ENSP00000380432,9606.ENSP00000380489,9606.ENSP00000398698,…	CETP,CCL2,APOA1,APOE,CRP,IL1B,ICAM1,MFGE8,ACE,CKB,CXCL8,F2,SERPINC1,MMP9,ABCA1,EDN1,INS,MB,TNF,VEGFA
DOID:178	Vascular disease	24	223	0.98	2.44e-13	9606.ENSP00000200676,9606.ENSP00000223095,9606.ENSP00000225275,9606.ENSP00000225831,9606.ENSP00000236850,9606.ENSP00000252486,9606.ENSP00000255030,9606.ENSP00000263341,9606.ENSP00000264832,9606.ENSP00000268150,9606.ENSP00000290866,9606.ENSP00000299198,9606.ENSP00000306512,9606.ENSP00000308541,9606.ENSP00000356671,9606.ENSP00000361405,9606.ENSP00000363868,9606.ENSP00000368683,9606.ENSP00000380432,…	CETP,SERPINE1,MPO,CCL2,APOA1,APOE,CRP,IL1B,ICAM1,MFGE8,ACE,CKB,CXCL8,F2,SERPINC1,MMP9,ABCA1,EDN1,INS,MB,C4A,TNF,AKT1,VEGFA
DOID:9351	Diabetes mellitus	19	118	1.16	3.82e-13	9606.ENSP00000221515,9606.ENSP00000252486,9606.ENSP00000255040,9606.ENSP00000264657,9606.ENSP00000287820,9606.ENSP00000290866,9606.ENSP00000303830,9606.ENSP00000304895,9606.ENSP00000312652,9606.ENSP00000320935,9606.ENSP00000323568,9606.ENSP00000324806,9606.ENSP00000348069,9606.ENSP00000353731,9606.ENSP00000362353,9606.ENSP00000380432,9606.ENSP00000383558,9606.ENSP00000389814,9606.ENSP00000398698	RETN,APOE,APCS,STAT3,PPARG,ACE,INSR,IRS1,LEP,SLC2A4,SLC2A2,GSK3B,SREBF1,DPP4,GLP1R,INS,GCGR,ADIPOQ,TNF
DOID:1287	Cardiovascular system disease	31	454	0.79	1.21e-12	9606.ENSP00000200676,9606.ENSP00000223095,9606.ENSP00000225275,9606.ENSP00000225831,9606.ENSP00000236850,9606.ENSP00000237014,9606.ENSP00000252486,9606.ENSP00000255030,9606.ENSP00000257430,9606.ENSP00000263341,9606.ENSP00000264832,9606.ENSP00000268150,9606.ENSP00000272298,9606.ENSP00000290378,9606.ENSP00000290866,9606.ENSP00000299198,9606.ENSP00000306512,9606.ENSP00000308541,9606.ENSP00000347507,…	CETP,SERPINE1,MPO,CCL2,APOA1,TTR,APOE,CRP,APC,IL1B,ICAM1,MFGE8,CALM2,ACTC1,ACE,CKB,CXCL8,F2,MYH7,DMD,SERPINC1,MMP9,DES,ABCA1,EDN1,INS,MB,C4A,TNF,AKT1,VEGFA
DOID:2914	Immune system disease	35	611	0.71	2.3e-12	9606.ENSP00000225275,9606.ENSP00000225831,9606.ENSP00000229335,9606.ENSP00000237014,9606.ENSP00000245907,9606.ENSP00000252244,9606.ENSP00000252486,9606.ENSP00000255030,9606.ENSP00000255040,9606.ENSP00000263339,9606.ENSP00000263341,9606.ENSP00000264657,9606.ENSP00000269305,9606.ENSP00000290866,9606.ENSP00000308541,9606.ENSP00000314151,9606.ENSP00000337432,9606.ENSP00000346839,9606.ENSP00000348170,…	MPO,CCL2,AICDA,TTR,C3,KRT1,APOE,CRP,APCS,IL1A,IL1B,STAT3,TP53,ACE,F2,KLK3,IL17F,FN1,HP,DMD,CFH,SERPINC1,IRAK1,INS,MB,C4A,TNF,CFB,CASP1,NR1H4,VDR,KRT8,AKT1,B2M,ACP5
DOID:9352	Type 2 diabetes mellitus	12	29	1.57	5e-12	9606.ENSP00000252486,9606.ENSP00000255040,9606.ENSP00000287820,9606.ENSP00000290866,9606.ENSP00000312652,9606.ENSP00000323568,9606.ENSP00000348069,9606.ENSP00000353731,9606.ENSP00000362353,9606.ENSP00000380432,9606.ENSP00000389814,9606.ENSP00000398698	APOE,APCS,PPARG,ACE,LEP,SLC2A2,SREBF1,DPP4,GLP1R,INS,ADIPOQ,TNF
DOID:0050636	Familial visceral amyloidosis	11	21	1.67	7.8e-12	9606.ENSP00000227667,9606.ENSP00000236850,9606.ENSP00000237014,9606.ENSP00000252486,9606.ENSP00000255040,9606.ENSP00000292401,9606.ENSP00000350425,9606.ENSP00000356969,9606.ENSP00000416066,9606.ENSP00000452780,9606.ENSP00000466775	APOC3,APOA1,TTR,APOE,APCS,AZGP1,APOA4,APOA2,SERPINA1,B2M,APOC2
DOID:1936	Atherosclerosis	10	17	1.72	4.68e-11	9606.ENSP00000200676,9606.ENSP00000225831,9606.ENSP00000236850,9606.ENSP00000252486,9606.ENSP00000255030,9606.ENSP00000263341,9606.ENSP00000264832,9606.ENSP00000363868,9606.ENSP00000380432,9606.ENSP00000398698	CETP,CCL2,APOA1,APOE,CRP,IL1B,ICAM1,ABCA1,INS,TNF
DOID:77	Gastrointestinal system disease	30	510	0.72	8.9e-11	9606.ENSP00000225831,9606.ENSP00000227163,9606.ENSP00000255030,9606.ENSP00000257430,9606.ENSP00000261336,9606.ENSP00000263341,9606.ENSP00000263735,9606.ENSP00000264613,9606.ENSP00000264657,9606.ENSP00000268150,9606.ENSP00000269305,9606.ENSP00000291009,9606.ENSP00000294312,9606.ENSP00000306512,9606.ENSP00000308541,9606.ENSP00000314151,9606.ENSP00000353198,9606.ENSP00000354558,9606.ENSP00000356671,…	CCL2,SPI1,CRP,APC,PZP,IL1B,EPCAM,CP,STAT3,MFGE8,TP53,PIP,FGF19,CXCL8,F2,KLK3,PYY,MTOR,SERPINC1,EDN1,INS,AHSG,TNF,FAT1,SERPINA1,NR1H4,KRT8,AKT1,ACP5,VEGFA
DOID:557	Kidney disease	21	243	0.89	4.32e-10	9606.ENSP00000225275,9606.ENSP00000245907,9606.ENSP00000255030,9606.ENSP00000269305,9606.ENSP00000290866,9606.ENSP00000308541,9606.ENSP00000346839,9606.ENSP00000348170,9606.ENSP00000354558,9606.ENSP00000355518,9606.ENSP00000356399,9606.ENSP00000357255,9606.ENSP00000365048,9606.ENSP00000378517,9606.ENSP00000380432,9606.ENSP00000380489,9606.ENSP00000384092,9606.ENSP00000398698,9606.ENSP00000416561,…	MPO,C3,CRP,TP53,ACE,F2,FN1,HP,MTOR,FH,CFH,BGLAP,TNFSF13B,SPP1,INS,MB,POMC,TNF,CFB,VDR,VEGFA
DOID:18	Urinary system disease	23	315	0.81	8.84e-10	9606.ENSP00000225275,9606.ENSP00000245907,9606.ENSP00000255030,9606.ENSP00000269305,9606.ENSP00000290866,9606.ENSP00000308541,9606.ENSP00000314151,9606.ENSP00000346839,9606.ENSP00000348170,9606.ENSP00000354558,9606.ENSP00000355518,9606.ENSP00000356399,9606.ENSP00000357255,9606.ENSP00000365048,9606.ENSP00000378517,9606.ENSP00000380432,9606.ENSP00000380489,9606.ENSP00000384092,9606.ENSP00000398698,…	MPO,C3,CRP,TP53,ACE,F2,KLK3,FN1,HP,MTOR,FH,CFH,BGLAP,TNFSF13B,SPP1,INS,MB,POMC,TNF,FAT1,CFB,VDR,VEGFA
DOID:4195	Hyperglycemia	8	10	1.85	1.64e-09	9606.ENSP00000287820,9606.ENSP00000304895,9606.ENSP00000312652,9606.ENSP00000320935,9606.ENSP00000323568,9606.ENSP00000380432,9606.ENSP00000389814,9606.ENSP00000451828	PPARG,IRS1,LEP,SLC2A4,SLC2A2,INS,ADIPOQ,AKT1
DOID:655	Inherited metabolic disorder	33	726	0.61	3.36e-09	9606.ENSP00000227667,9606.ENSP00000236671,9606.ENSP00000236850,9606.ENSP00000242592,9606.ENSP00000252486,9606.ENSP00000255030,9606.ENSP00000260599,9606.ENSP00000262507,9606.ENSP00000264005,9606.ENSP00000264613,9606.ENSP00000265838,9606.ENSP00000325136,9606.ENSP00000348069,9606.ENSP00000348170,9606.ENSP00000355518,9606.ENSP00000356272,9606.ENSP00000357535,9606.ENSP00000360541,9606.ENSP00000363868,…	APOC3,CTSD,APOA1,ACADS,APOE,CRP,KHK,COQ9,LCAT,CP,ACAT1,HADHB,SREBF1,HP,FH,RMND1,ECHS1,CPT2,ABCA1,HADHA,INS,CBSL,POMC,SLC25A19,PPARA,GLYCTK,ADIPOQ,NDUFS1,SERPINA1,HSD17B4,NR1H4,APOC2,HAMP
DOID:0050739	Autosomal genetic disease	63	2323	0.38	3.77e-09	9606.ENSP00000200676,9606.ENSP00000227667,9606.ENSP00000229335,9606.ENSP00000237014,9606.ENSP00000245907,9606.ENSP00000248553,9606.ENSP00000252244,9606.ENSP00000252486,9606.ENSP00000255040,9606.ENSP00000257430,9606.ENSP00000260599,9606.ENSP00000262210,9606.ENSP00000263341,9606.ENSP00000263735,9606.ENSP00000264613,9606.ENSP00000264657,9606.ENSP00000265753,9606.ENSP00000265838,9606.ENSP00000269305,…	CETP,APOC3,AICDA,TTR,C3,HSPB1,KRT1,APOE,APCS,APC,KHK,CSPP1,IL1B,EPCAM,CP,STAT3,EIF4H,ACAT1,TP53,CALM2,PPARG,INSR,CXCL8,F2,LEP,CLU,HADHB,FGG,UGP2,MYH7,COMT,MTOR,DMD,FH,RMND1,CFH,SERPINC1,BGLAP,ECHS1,SCD,ELOVL5,CPT2,ABCA1,FTL,HADHA,ATP8A2,GIG25,INS,MB,POMC,GLYCTK,FAM126A,SERPINA1,CFB,MFN1,HSD17B4,CASP1,NR1H4,AKT1,APOC2,MYH14,HAMP,VEGFA
DOID:28	Endocrine system disease	23	362	0.75	1.03e-08	9606.ENSP00000237014,9606.ENSP00000252486,9606.ENSP00000255030,9606.ENSP00000255040,9606.ENSP00000257430,9606.ENSP00000269305,9606.ENSP00000303830,9606.ENSP00000304895,9606.ENSP00000312652,9606.ENSP00000312673,9606.ENSP00000320935,9606.ENSP00000330237,9606.ENSP00000337432,9606.ENSP00000350425,9606.ENSP00000355518,9606.ENSP00000357255,9606.ENSP00000369816,9606.ENSP00000380432,9606.ENSP00000384092,…	TTR,APOE,CRP,APCS,APC,TP53,INSR,IRS1,LEP,GH1,SLC2A4,CASP9,IL17F,APOA4,FH,BGLAP,SHBG,INS,POMC,ADIPOQ,HSD17B4,VDR,AKT1
DOID:3393	Coronary artery disease	9	27	1.47	2.68e-08	9606.ENSP00000236850,9606.ENSP00000252486,9606.ENSP00000255030,9606.ENSP00000290866,9606.ENSP00000299198,9606.ENSP00000306512,9606.ENSP00000368683,9606.ENSP00000380432,9606.ENSP00000380489	APOA1,APOE,CRP,ACE,CKB,CXCL8,EDN1,INS,MB
DOID:3146	Lipid metabolism disorder	12	74	1.16	3.13e-08	9606.ENSP00000227667,9606.ENSP00000236850,9606.ENSP00000242592,9606.ENSP00000252486,9606.ENSP00000264005,9606.ENSP00000325136,9606.ENSP00000360541,9606.ENSP00000363868,9606.ENSP00000370023,9606.ENSP00000380432,9606.ENSP00000384092,9606.ENSP00000466775	APOC3,APOA1,ACADS,APOE,LCAT,HADHB,CPT2,ABCA1,HADHA,INS,POMC,APOC2
DOID:850	Lung disease	16	172	0.92	5.35e-08	9606.ENSP00000221930,9606.ENSP00000225275,9606.ENSP00000255030,9606.ENSP00000263341,9606.ENSP00000269305,9606.ENSP00000290866,9606.ENSP00000306512,9606.ENSP00000308541,9606.ENSP00000340820,9606.ENSP00000354558,9606.ENSP00000356671,9606.ENSP00000384092,9606.ENSP00000398698,9606.ENSP00000416066,9606.ENSP00000451828,9606.ENSP00000471894	TGFB1,MPO,CRP,IL1B,TP53,ACE,CXCL8,F2,MAPT,MTOR,SERPINC1,POMC,TNF,SERPINA1,AKT1,HAMP
DOID:0050736	Autosomal dominant disease	40	1163	0.49	5.45e-08	9606.ENSP00000200676,9606.ENSP00000227667,9606.ENSP00000237014,9606.ENSP00000245907,9606.ENSP00000248553,9606.ENSP00000252244,9606.ENSP00000252486,9606.ENSP00000255040,9606.ENSP00000263341,9606.ENSP00000263735,9606.ENSP00000264657,9606.ENSP00000265753,9606.ENSP00000269305,9606.ENSP00000272298,9606.ENSP00000287820,9606.ENSP00000308541,9606.ENSP00000315130,9606.ENSP00000338703,9606.ENSP00000347507,…	CETP,APOC3,TTR,C3,HSPB1,KRT1,APOE,APCS,IL1B,EPCAM,STAT3,EIF4H,TP53,CALM2,PPARG,F2,CLU,UGP2,MYH7,COMT,MTOR,CFH,SERPINC1,BGLAP,ELOVL5,ABCA1,FTL,ATP8A2,GIG25,INS,MB,FAM126A,SERPINA1,CFB,MFN1,CASP1,NR1H4,AKT1,MYH14,VEGFA
DOID:0050177	Monogenic disease	67	2778	0.33	8.38e-08	9606.ENSP00000200676,9606.ENSP00000221930,9606.ENSP00000227667,9606.ENSP00000229335,9606.ENSP00000237014,9606.ENSP00000245907,9606.ENSP00000248553,9606.ENSP00000252244,9606.ENSP00000252486,9606.ENSP00000254722,9606.ENSP00000255040,9606.ENSP00000257430,9606.ENSP00000260599,9606.ENSP00000261336,9606.ENSP00000262210,9606.ENSP00000263341,9606.ENSP00000263735,9606.ENSP00000264613,9606.ENSP00000264657,…	CETP,TGFB1,APOC3,AICDA,TTR,C3,HSPB1,KRT1,APOE,SERPINF1,APCS,APC,KHK,PZP,CSPP1,IL1B,EPCAM,CP,STAT3,EIF4H,ACAT1,TP53,CALM2,PPARG,INSR,CXCL8,F2,LEP,CLU,HADHB,FGG,UGP2,MYH7,COMT,MTOR,DMD,FH,RMND1,CFH,SERPINC1,BGLAP,ECHS1,SCD,ELOVL5,CPT2,ABCA1,FTL,HADHA,ATP8A2,GIG25,INS,MB,POMC,GLYCTK,FAM126A,SERPINA1,CFB,MFN1,HSD17B4,CASP1,VIM,NR1H4,AKT1,APOC2,MYH14,HAMP,VEGFA
DOID:5295	Intestinal disease	16	181	0.9	9.61e-08	9606.ENSP00000225831,9606.ENSP00000255030,9606.ENSP00000257430,9606.ENSP00000261336,9606.ENSP00000263341,9606.ENSP00000264657,9606.ENSP00000268150,9606.ENSP00000269305,9606.ENSP00000291009,9606.ENSP00000294312,9606.ENSP00000314151,9606.ENSP00000353198,9606.ENSP00000398698,9606.ENSP00000416066,9606.ENSP00000451828,9606.ENSP00000478570	CCL2,CRP,APC,PZP,IL1B,STAT3,MFGE8,TP53,PIP,FGF19,KLK3,PYY,TNF,SERPINA1,AKT1,VEGFA
DOID:612	Primary immunodeficiency disease	23	426	0.68	1.63e-07	9606.ENSP00000225275,9606.ENSP00000225831,9606.ENSP00000229335,9606.ENSP00000237014,9606.ENSP00000245907,9606.ENSP00000255030,9606.ENSP00000263339,9606.ENSP00000263341,9606.ENSP00000264657,9606.ENSP00000308541,9606.ENSP00000337432,9606.ENSP00000348170,9606.ENSP00000354923,9606.ENSP00000356399,9606.ENSP00000356671,9606.ENSP00000358997,9606.ENSP00000380432,9606.ENSP00000396688,9606.ENSP00000398698,…	MPO,CCL2,AICDA,TTR,C3,CRP,IL1A,IL1B,STAT3,F2,IL17F,HP,DMD,CFH,SERPINC1,IRAK1,INS,C4A,TNF,CFB,CASP1,NR1H4,VDR
DOID:630	Genetic disease	69	2962	0.32	1.63e-07	9606.ENSP00000200676,9606.ENSP00000221930,9606.ENSP00000227667,9606.ENSP00000229335,9606.ENSP00000236671,9606.ENSP00000237014,9606.ENSP00000245907,9606.ENSP00000248553,9606.ENSP00000252244,9606.ENSP00000252486,9606.ENSP00000254722,9606.ENSP00000255040,9606.ENSP00000257430,9606.ENSP00000260599,9606.ENSP00000261336,9606.ENSP00000262210,9606.ENSP00000262507,9606.ENSP00000263341,9606.ENSP00000263735,…	CETP,TGFB1,APOC3,AICDA,CTSD,TTR,C3,HSPB1,KRT1,APOE,SERPINF1,APCS,APC,KHK,PZP,CSPP1,COQ9,IL1B,EPCAM,CP,STAT3,EIF4H,ACAT1,TP53,CALM2,PPARG,INSR,CXCL8,F2,LEP,CLU,HADHB,FGG,UGP2,MYH7,COMT,MTOR,DMD,FH,RMND1,CFH,SERPINC1,BGLAP,ECHS1,SCD,ELOVL5,CPT2,ABCA1,FTL,HADHA,ATP8A2,GIG25,INS,MB,POMC,GLYCTK,FAM126A,SERPINA1,CFB,MFN1,HSD17B4,CASP1,VIM,NR1H4,AKT1,APOC2,MYH14,HAMP,VEGFA
DOID:326	Ischemia	8	23	1.49	1.66e-07	9606.ENSP00000255030,9606.ENSP00000263341,9606.ENSP00000290866,9606.ENSP00000368683,9606.ENSP00000380489,9606.ENSP00000398698,9606.ENSP00000451828,9606.ENSP00000478570	CRP,IL1B,ACE,EDN1,MB,TNF,AKT1,VEGFA
DOID:409	Liver disease	11	72	1.14	2.45e-07	9606.ENSP00000264613,9606.ENSP00000269305,9606.ENSP00000308541,9606.ENSP00000356671,9606.ENSP00000368683,9606.ENSP00000393887,9606.ENSP00000398698,9606.ENSP00000416066,9606.ENSP00000447149,9606.ENSP00000451828,9606.ENSP00000478570	CP,TP53,F2,SERPINC1,EDN1,AHSG,TNF,SERPINA1,NR1H4,AKT1,VEGFA
DOID:1579	Respiratory system disease	18	263	0.79	3.18e-07	9606.ENSP00000221930,9606.ENSP00000225275,9606.ENSP00000255030,9606.ENSP00000263341,9606.ENSP00000269305,9606.ENSP00000290866,9606.ENSP00000306512,9606.ENSP00000308541,9606.ENSP00000340820,9606.ENSP00000353731,9606.ENSP00000354558,9606.ENSP00000356671,9606.ENSP00000384092,9606.ENSP00000398698,9606.ENSP00000416066,9606.ENSP00000447173,9606.ENSP00000451828,9606.ENSP00000471894	TGFB1,MPO,CRP,IL1B,TP53,ACE,CXCL8,F2,MAPT,DPP4,MTOR,SERPINC1,POMC,TNF,SERPINA1,VDR,AKT1,HAMP
DOID:417	Autoimmune disease	18	294	0.74	1.55e-06	9606.ENSP00000225275,9606.ENSP00000225831,9606.ENSP00000237014,9606.ENSP00000255030,9606.ENSP00000263339,9606.ENSP00000263341,9606.ENSP00000264657,9606.ENSP00000308541,9606.ENSP00000337432,9606.ENSP00000348170,9606.ENSP00000356671,9606.ENSP00000358997,9606.ENSP00000380432,9606.ENSP00000396688,9606.ENSP00000398698,9606.ENSP00000433138,9606.ENSP00000447149,9606.ENSP00000447173	MPO,CCL2,TTR,CRP,IL1A,IL1B,STAT3,F2,IL17F,HP,SERPINC1,IRAK1,INS,C4A,TNF,CASP1,NR1H4,VDR
DOID:5844	Myocardial infarction	7	20	1.5	1.56e-06	9606.ENSP00000252486,9606.ENSP00000255030,9606.ENSP00000290866,9606.ENSP00000299198,9606.ENSP00000306512,9606.ENSP00000380432,9606.ENSP00000380489	APOE,CRP,ACE,CKB,CXCL8,INS,MB
DOID:10652	Alzheimers disease	8	35	1.31	2.31e-06	9606.ENSP00000236671,9606.ENSP00000252486,9606.ENSP00000255040,9606.ENSP00000315130,9606.ENSP00000323929,9606.ENSP00000324806,9606.ENSP00000340820,9606.ENSP00000376793	CTSD,APOE,APCS,CLU,A2M,GSK3B,MAPT,GIG25
DOID:0080208	Non-alcoholic fatty liver disease	6	12	1.65	3.04e-06	9606.ENSP00000227667,9606.ENSP00000348069,9606.ENSP00000380432,9606.ENSP00000385523,9606.ENSP00000389814,9606.ENSP00000447149	APOC3,SREBF1,INS,PPARA,ADIPOQ,NR1H4
DOID:15	Reproductive system disease	17	283	0.73	4.44e-06	9606.ENSP00000255030,9606.ENSP00000262551,9606.ENSP00000263341,9606.ENSP00000264657,9606.ENSP00000269305,9606.ENSP00000291009,9606.ENSP00000303830,9606.ENSP00000306512,9606.ENSP00000314151,9606.ENSP00000340820,9606.ENSP00000355518,9606.ENSP00000369816,9606.ENSP00000380432,9606.ENSP00000384092,9606.ENSP00000447173,9606.ENSP00000449404,9606.ENSP00000451828	CRP,OGN,IL1B,STAT3,TP53,PIP,INSR,CXCL8,KLK3,MAPT,FH,SHBG,INS,POMC,VDR,KRT8,AKT1
DOID:37	Skin disease	22	481	0.61	4.62e-06	9606.ENSP00000225275,9606.ENSP00000225831,9606.ENSP00000236850,9606.ENSP00000252244,9606.ENSP00000252486,9606.ENSP00000255030,9606.ENSP00000255040,9606.ENSP00000263341,9606.ENSP00000269305,9606.ENSP00000290866,9606.ENSP00000291009,9606.ENSP00000337432,9606.ENSP00000350425,9606.ENSP00000354923,9606.ENSP00000355518,9606.ENSP00000369816,9606.ENSP00000380432,9606.ENSP00000384092,9606.ENSP00000398698,…	MPO,CCL2,APOA1,KRT1,APOE,CRP,APCS,IL1B,TP53,ACE,PIP,IL17F,APOA4,DMD,FH,SHBG,INS,POMC,TNF,SERPINA1,VDR,AKT1
DOID:0050687	Cell type cancer	20	406	0.64	6.07e-06	9606.ENSP00000222002,9606.ENSP00000252244,9606.ENSP00000252486,9606.ENSP00000255040,9606.ENSP00000268150,9606.ENSP00000269305,9606.ENSP00000291009,9606.ENSP00000314151,9606.ENSP00000320935,9606.ENSP00000350425,9606.ENSP00000354558,9606.ENSP00000355518,9606.ENSP00000376793,9606.ENSP00000384092,9606.ENSP00000398698,9606.ENSP00000406229,9606.ENSP00000449404,9606.ENSP00000451828,9606.ENSP00000452780,…	SULT2A1,KRT1,APOE,APCS,MFGE8,TP53,PIP,KLK3,SLC2A4,APOA4,MTOR,FH,GIG25,POMC,TNF,FAT1,KRT8,AKT1,B2M,VEGFA
DOID:16	Integumentary system disease	23	534	0.59	6.07e-06	9606.ENSP00000225275,9606.ENSP00000225831,9606.ENSP00000236850,9606.ENSP00000252244,9606.ENSP00000252486,9606.ENSP00000255030,9606.ENSP00000255040,9606.ENSP00000263341,9606.ENSP00000269305,9606.ENSP00000290866,9606.ENSP00000291009,9606.ENSP00000337432,9606.ENSP00000350425,9606.ENSP00000354923,9606.ENSP00000355518,9606.ENSP00000369816,9606.ENSP00000380432,9606.ENSP00000384092,9606.ENSP00000393887,…	MPO,CCL2,APOA1,KRT1,APOE,CRP,APCS,IL1B,TP53,ACE,PIP,IL17F,APOA4,DMD,FH,SHBG,INS,POMC,AHSG,TNF,SERPINA1,VDR,AKT1
DOID:17	Musculoskeletal system disease	34	1074	0.45	6.07e-06	9606.ENSP00000221930,9606.ENSP00000225831,9606.ENSP00000248553,9606.ENSP00000252486,9606.ENSP00000254722,9606.ENSP00000255030,9606.ENSP00000255040,9606.ENSP00000257430,9606.ENSP00000262210,9606.ENSP00000263339,9606.ENSP00000263341,9606.ENSP00000269305,9606.ENSP00000287820,9606.ENSP00000299855,9606.ENSP00000323929,9606.ENSP00000340820,9606.ENSP00000347507,9606.ENSP00000354511,9606.ENSP00000354923,…	TGFB1,CCL2,HSPB1,APOE,SERPINF1,CRP,APCS,APC,CSPP1,IL1A,IL1B,TP53,PPARG,MMP3,A2M,MAPT,MYH7,COMT,DMD,BGLAP,ECHS1,IRAK1,CPT2,MMP9,DES,GIG25,MB,C4A,TNF,FBXO32,VDR,B2M,ACP5,HAMP
DOID:10603	Glucose intolerance	5	6	1.87	6.32e-06	9606.ENSP00000304895,9606.ENSP00000312652,9606.ENSP00000320935,9606.ENSP00000380432,9606.ENSP00000389814	IRS1,LEP,SLC2A4,INS,ADIPOQ
DOID:26	Pancreas disease	9	63	1.11	8.77e-06	9606.ENSP00000255030,9606.ENSP00000269305,9606.ENSP00000304895,9606.ENSP00000312652,9606.ENSP00000320935,9606.ENSP00000330237,9606.ENSP00000380432,9606.ENSP00000389814,9606.ENSP00000451828	CRP,TP53,IRS1,LEP,SLC2A4,CASP9,INS,ADIPOQ,AKT1
DOID:3118	Hepatobiliary disease	12	141	0.88	1.23e-05	9606.ENSP00000255030,9606.ENSP00000264613,9606.ENSP00000269305,9606.ENSP00000308541,9606.ENSP00000356671,9606.ENSP00000368683,9606.ENSP00000393887,9606.ENSP00000398698,9606.ENSP00000416066,9606.ENSP00000447149,9606.ENSP00000451828,9606.ENSP00000478570	CRP,CP,TP53,F2,SERPINC1,EDN1,AHSG,TNF,SERPINA1,NR1H4,AKT1,VEGFA
DOID:14566	Disease of cellular proliferation	32	1012	0.45	1.43e-05	9606.ENSP00000222002,9606.ENSP00000225275,9606.ENSP00000227163,9606.ENSP00000237014,9606.ENSP00000252244,9606.ENSP00000252486,9606.ENSP00000255040,9606.ENSP00000257430,9606.ENSP00000263341,9606.ENSP00000264657,9606.ENSP00000268150,9606.ENSP00000269305,9606.ENSP00000291009,9606.ENSP00000314151,9606.ENSP00000320935,9606.ENSP00000335246,9606.ENSP00000350425,9606.ENSP00000354558,9606.ENSP00000355518,…	SULT2A1,MPO,SPI1,TTR,KRT1,APOE,APCS,APC,IL1B,STAT3,MFGE8,TP53,PIP,KLK3,SLC2A4,ENTPD5,APOA4,MTOR,FH,SHBG,GIG25,INS,MB,POMC,TNF,FAT1,KRT8,AKT1,B2M,ACP5,VEGFA,PHB
DOID:305	Carcinoma	16	275	0.72	1.43e-05	9606.ENSP00000252244,9606.ENSP00000252486,9606.ENSP00000255040,9606.ENSP00000268150,9606.ENSP00000269305,9606.ENSP00000291009,9606.ENSP00000314151,9606.ENSP00000350425,9606.ENSP00000354558,9606.ENSP00000355518,9606.ENSP00000384092,9606.ENSP00000398698,9606.ENSP00000406229,9606.ENSP00000449404,9606.ENSP00000451828,9606.ENSP00000478570	KRT1,APOE,APCS,MFGE8,TP53,PIP,KLK3,APOA4,MTOR,FH,POMC,TNF,FAT1,KRT8,AKT1,VEGFA
DOID:2018	Hyperinsulinism	5	8	1.75	1.57e-05	9606.ENSP00000304895,9606.ENSP00000312652,9606.ENSP00000320935,9606.ENSP00000380432,9606.ENSP00000389814	IRS1,LEP,SLC2A4,INS,ADIPOQ
DOID:162	Cancer	29	895	0.46	3.37e-05	9606.ENSP00000222002,9606.ENSP00000225275,9606.ENSP00000227163,9606.ENSP00000252244,9606.ENSP00000252486,9606.ENSP00000255040,9606.ENSP00000257430,9606.ENSP00000263341,9606.ENSP00000264657,9606.ENSP00000268150,9606.ENSP00000269305,9606.ENSP00000291009,9606.ENSP00000314151,9606.ENSP00000320935,9606.ENSP00000335246,9606.ENSP00000350425,9606.ENSP00000354558,9606.ENSP00000355518,9606.ENSP00000376793,…	SULT2A1,MPO,SPI1,KRT1,APOE,APCS,APC,IL1B,STAT3,MFGE8,TP53,PIP,KLK3,SLC2A4,ENTPD5,APOA4,MTOR,FH,GIG25,MB,POMC,TNF,FAT1,KRT8,AKT1,B2M,ACP5,VEGFA,PHB
DOID:374	Nutrition disease	10	110	0.91	7.17e-05	9606.ENSP00000221515,9606.ENSP00000237014,9606.ENSP00000287820,9606.ENSP00000308541,9606.ENSP00000312652,9606.ENSP00000357255,9606.ENSP00000380432,9606.ENSP00000384092,9606.ENSP00000389814,9606.ENSP00000471894	RETN,TTR,PPARG,F2,LEP,BGLAP,INS,POMC,ADIPOQ,HAMP
DOID:0050686	Organ system cancer	24	677	0.5	7.81e-05	9606.ENSP00000225275,9606.ENSP00000252244,9606.ENSP00000252486,9606.ENSP00000255040,9606.ENSP00000257430,9606.ENSP00000263341,9606.ENSP00000264657,9606.ENSP00000268150,9606.ENSP00000269305,9606.ENSP00000291009,9606.ENSP00000314151,9606.ENSP00000350425,9606.ENSP00000354558,9606.ENSP00000355518,9606.ENSP00000376793,9606.ENSP00000380489,9606.ENSP00000384092,9606.ENSP00000398698,9606.ENSP00000406229,…	MPO,KRT1,APOE,APCS,APC,IL1B,STAT3,MFGE8,TP53,PIP,KLK3,APOA4,MTOR,FH,GIG25,MB,POMC,TNF,FAT1,KRT8,AKT1,B2M,ACP5,VEGFA
DOID:331	Central nervous system disease	32	1107	0.41	8.7e-05	9606.ENSP00000236671,9606.ENSP00000236850,9606.ENSP00000237014,9606.ENSP00000245907,9606.ENSP00000248553,9606.ENSP00000252486,9606.ENSP00000255030,9606.ENSP00000255040,9606.ENSP00000262210,9606.ENSP00000263341,9606.ENSP00000264071,9606.ENSP00000264657,9606.ENSP00000269305,9606.ENSP00000290866,9606.ENSP00000308541,9606.ENSP00000315130,9606.ENSP00000323929,9606.ENSP00000324806,9606.ENSP00000340820,…	CTSD,APOA1,TTR,C3,HSPB1,APOE,CRP,APCS,CSPP1,IL1B,TUBB4A,STAT3,TP53,ACE,F2,CLU,A2M,GSK3B,MAPT,MTOR,SERPINC1,ELOVL5,MMP9,FTL,EDN1,GIG25,INS,MB,POMC,TNF,FAM126A,VIM
DOID:6713	Cerebrovascular disease	7	43	1.16	9.29e-05	9606.ENSP00000252486,9606.ENSP00000255030,9606.ENSP00000263341,9606.ENSP00000290866,9606.ENSP00000356671,9606.ENSP00000368683,9606.ENSP00000380432	APOE,CRP,IL1B,ACE,SERPINC1,EDN1,INS
DOID:0060084	Cell type benign neoplasm	11	152	0.81	0.00015	9606.ENSP00000237014,9606.ENSP00000252244,9606.ENSP00000257430,9606.ENSP00000269305,9606.ENSP00000291009,9606.ENSP00000314151,9606.ENSP00000354558,9606.ENSP00000355518,9606.ENSP00000380432,9606.ENSP00000380489,9606.ENSP00000384092	TTR,KRT1,APC,TP53,PIP,KLK3,MTOR,FH,INS,MB,POMC
DOID:863	Nervous system disease	48	2132	0.3	0.00017	9606.ENSP00000200676,9606.ENSP00000222390,9606.ENSP00000225275,9606.ENSP00000236671,9606.ENSP00000236850,9606.ENSP00000237014,9606.ENSP00000245907,9606.ENSP00000248553,9606.ENSP00000252486,9606.ENSP00000255030,9606.ENSP00000255040,9606.ENSP00000262210,9606.ENSP00000263339,9606.ENSP00000263341,9606.ENSP00000264005,9606.ENSP00000264071,9606.ENSP00000264657,9606.ENSP00000269305,9606.ENSP00000290866,…	CETP,HGF,MPO,CTSD,APOA1,TTR,C3,HSPB1,APOE,CRP,APCS,CSPP1,IL1A,IL1B,LCAT,TUBB4A,STAT3,TP53,ACE,MMP3,F2,CLU,A2M,GSK3B,MAPT,FN1,MTOR,CFH,SERPINC1,ELOVL5,RBP4,MMP9,FTL,EDN1,GIG25,INS,MB,POMC,SLC25A19,TNF,FAM126A,CFB,MFN1,VIM,VDR,KRT8,MYH14,VEGFA
DOID:0080547	Non-alcoholic steatohepatitis	4	6	1.77	0.00021	9606.ENSP00000348069,9606.ENSP00000380432,9606.ENSP00000385523,9606.ENSP00000447149	SREBF1,INS,PPARA,NR1H4
DOID:75	Lymphatic system disease	11	159	0.79	0.00022	9606.ENSP00000225275,9606.ENSP00000252244,9606.ENSP00000255030,9606.ENSP00000269305,9606.ENSP00000308541,9606.ENSP00000314151,9606.ENSP00000380489,9606.ENSP00000449404,9606.ENSP00000451828,9606.ENSP00000452780,9606.ENSP00000468767	MPO,KRT1,CRP,TP53,F2,KLK3,MB,KRT8,AKT1,B2M,ACP5
DOID:5672	Large intestine cancer	6	33	1.21	0.00029	9606.ENSP00000257430,9606.ENSP00000268150,9606.ENSP00000269305,9606.ENSP00000291009,9606.ENSP00000451828,9606.ENSP00000478570	APC,MFGE8,TP53,PIP,AKT1,VEGFA
DOID:1074	Kidney failure	5	18	1.39	0.0003	9606.ENSP00000255030,9606.ENSP00000290866,9606.ENSP00000308541,9606.ENSP00000380432,9606.ENSP00000380489	CRP,ACE,F2,INS,MB
DOID:2703	Synovitis	4	7	1.71	0.0003	9606.ENSP00000255030,9606.ENSP00000263341,9606.ENSP00000299855,9606.ENSP00000398698	CRP,IL1B,MMP3,TNF
DOID:936	Brain disease	24	739	0.46	0.0003	9606.ENSP00000236850,9606.ENSP00000237014,9606.ENSP00000245907,9606.ENSP00000248553,9606.ENSP00000252486,9606.ENSP00000255030,9606.ENSP00000255040,9606.ENSP00000262210,9606.ENSP00000263341,9606.ENSP00000264071,9606.ENSP00000269305,9606.ENSP00000290866,9606.ENSP00000308541,9606.ENSP00000340820,9606.ENSP00000354558,9606.ENSP00000356671,9606.ENSP00000359956,9606.ENSP00000361405,9606.ENSP00000368683,…	APOA1,TTR,C3,HSPB1,APOE,CRP,APCS,CSPP1,IL1B,TUBB4A,TP53,ACE,F2,MAPT,MTOR,SERPINC1,ELOVL5,MMP9,EDN1,INS,MB,POMC,FAM126A,VIM
DOID:0050117	Disease by infectious agent	15	317	0.63	0.00031	9606.ENSP00000227163,9606.ENSP00000245907,9606.ENSP00000255030,9606.ENSP00000263341,9606.ENSP00000264657,9606.ENSP00000264832,9606.ENSP00000266041,9606.ENSP00000306512,9606.ENSP00000308541,9606.ENSP00000337432,9606.ENSP00000340820,9606.ENSP00000353731,9606.ENSP00000393887,9606.ENSP00000398698,9606.ENSP00000447173	SPI1,C3,CRP,IL1B,STAT3,ICAM1,ITIH4,CXCL8,F2,IL17F,MAPT,DPP4,AHSG,TNF,VDR
DOID:10763	Hypertension	6	36	1.17	0.00041	9606.ENSP00000255030,9606.ENSP00000290866,9606.ENSP00000368683,9606.ENSP00000380432,9606.ENSP00000398698,9606.ENSP00000478570	CRP,ACE,EDN1,INS,TNF,VEGFA
DOID:0050637	Finnish type amyloidosis	4	8	1.65	0.00043	9606.ENSP00000245907,9606.ENSP00000252486,9606.ENSP00000255040,9606.ENSP00000416066	C3,APOE,APCS,SERPINA1
DOID:65	Connective tissue disease	23	715	0.46	0.0005	9606.ENSP00000221930,9606.ENSP00000225831,9606.ENSP00000254722,9606.ENSP00000255030,9606.ENSP00000257430,9606.ENSP00000262210,9606.ENSP00000263339,9606.ENSP00000263341,9606.ENSP00000269305,9606.ENSP00000287820,9606.ENSP00000299855,9606.ENSP00000340820,9606.ENSP00000357255,9606.ENSP00000357535,9606.ENSP00000358997,9606.ENSP00000361405,9606.ENSP00000376793,9606.ENSP00000380489,9606.ENSP00000396688,…	TGFB1,CCL2,SERPINF1,CRP,APC,CSPP1,IL1A,IL1B,TP53,PPARG,MMP3,MAPT,BGLAP,ECHS1,IRAK1,MMP9,GIG25,MB,C4A,TNF,VDR,ACP5,HAMP
DOID:229	Female reproductive system disease	11	177	0.74	0.00051	9606.ENSP00000255030,9606.ENSP00000263341,9606.ENSP00000269305,9606.ENSP00000291009,9606.ENSP00000303830,9606.ENSP00000306512,9606.ENSP00000340820,9606.ENSP00000369816,9606.ENSP00000380432,9606.ENSP00000384092,9606.ENSP00000451828	CRP,IL1B,TP53,PIP,INSR,CXCL8,MAPT,SHBG,INS,POMC,AKT1
DOID:0060085	Organ system benign neoplasm	12	215	0.7	0.00055	9606.ENSP00000237014,9606.ENSP00000252244,9606.ENSP00000257430,9606.ENSP00000269305,9606.ENSP00000291009,9606.ENSP00000314151,9606.ENSP00000354558,9606.ENSP00000355518,9606.ENSP00000369816,9606.ENSP00000380432,9606.ENSP00000380489,9606.ENSP00000384092	TTR,KRT1,APC,TP53,PIP,KLK3,MTOR,FH,SHBG,INS,MB,POMC
DOID:9993	Hypoglycemia	4	9	1.6	0.00058	9606.ENSP00000353731,9606.ENSP00000362353,9606.ENSP00000380432,9606.ENSP00000384092	DPP4,GLP1R,INS,POMC
DOID:10871	Age related macular degeneration	6	41	1.12	0.00075	9606.ENSP00000200676,9606.ENSP00000245907,9606.ENSP00000252486,9606.ENSP00000356399,9606.ENSP00000416561,9606.ENSP00000478570	CETP,C3,APOE,CFH,CFB,VEGFA
DOID:11162	Respiratory failure	4	10	1.55	0.00078	9606.ENSP00000255030,9606.ENSP00000263341,9606.ENSP00000306512,9606.ENSP00000398698	CRP,IL1B,CXCL8,TNF
DOID:74	Hematopoietic system disease	16	409	0.54	0.0012	9606.ENSP00000225275,9606.ENSP00000252244,9606.ENSP00000263341,9606.ENSP00000264832,9606.ENSP00000269305,9606.ENSP00000308541,9606.ENSP00000314151,9606.ENSP00000336829,9606.ENSP00000348170,9606.ENSP00000356671,9606.ENSP00000359380,9606.ENSP00000384092,9606.ENSP00000452780,9606.ENSP00000468767,9606.ENSP00000471894,9606.ENSP00000478570	MPO,KRT1,IL1B,ICAM1,TP53,F2,KLK3,FGG,HP,SERPINC1,SCD,POMC,B2M,ACP5,HAMP,VEGFA
DOID:76	Stomach disease	6	45	1.08	0.0012	9606.ENSP00000269305,9606.ENSP00000291009,9606.ENSP00000306512,9606.ENSP00000353198,9606.ENSP00000406229,9606.ENSP00000451828	TP53,PIP,CXCL8,PYY,FAT1,AKT1
DOID:0070029	ITM2B-related cerebral amyloid angiopathy 1	4	12	1.47	0.0013	9606.ENSP00000252486,9606.ENSP00000255040,9606.ENSP00000315130,9606.ENSP00000376793	APOE,APCS,CLU,GIG25
DOID:0070030	ITM2B-related cerebral amyloid angiopathy 2	4	13	1.44	0.0017	9606.ENSP00000252486,9606.ENSP00000255040,9606.ENSP00000315130,9606.ENSP00000376793	APOE,APCS,CLU,GIG25
DOID:0060073	Lymphatic system cancer	8	105	0.83	0.0019	9606.ENSP00000225275,9606.ENSP00000252244,9606.ENSP00000269305,9606.ENSP00000314151,9606.ENSP00000449404,9606.ENSP00000451828,9606.ENSP00000452780,9606.ENSP00000468767	MPO,KRT1,TP53,KLK3,KRT8,AKT1,B2M,ACP5
DOID:9455	Lipid storage disease	7	78	0.9	0.0022	9606.ENSP00000227667,9606.ENSP00000236671,9606.ENSP00000348069,9606.ENSP00000380432,9606.ENSP00000385523,9606.ENSP00000389814,9606.ENSP00000447149	APOC3,CTSD,SREBF1,INS,PPARA,ADIPOQ,NR1H4
DOID:0050848	Obstructive sleep apnea	3	4	1.83	0.0023	9606.ENSP00000255030,9606.ENSP00000312652,9606.ENSP00000380432	CRP,LEP,INS
DOID:11716	Prediabetes syndrome	3	4	1.83	0.0023	9606.ENSP00000312652,9606.ENSP00000380432,9606.ENSP00000389814	LEP,INS,ADIPOQ
DOID:1388	Tangier disease	3	4	1.83	0.0023	9606.ENSP00000236850,9606.ENSP00000264005,9606.ENSP00000363868	APOA1,LCAT,ABCA1
DOID:535	Sleep disorder	5	31	1.16	0.0023	9606.ENSP00000255030,9606.ENSP00000312652,9606.ENSP00000338703,9606.ENSP00000380432,9606.ENSP00000398698	CRP,LEP,UGP2,INS,TNF
DOID:574	Peripheral nervous system disease	14	343	0.56	0.0023	9606.ENSP00000225275,9606.ENSP00000236850,9606.ENSP00000237014,9606.ENSP00000248553,9606.ENSP00000255030,9606.ENSP00000264005,9606.ENSP00000269305,9606.ENSP00000356671,9606.ENSP00000380432,9606.ENSP00000385312,9606.ENSP00000398698,9606.ENSP00000420617,9606.ENSP00000447173,9606.ENSP00000470298	MPO,APOA1,TTR,HSPB1,CRP,LCAT,TP53,SERPINC1,INS,SLC25A19,TNF,MFN1,VDR,MYH14
DOID:866	Vein disease	4	15	1.38	0.0023	9606.ENSP00000308541,9606.ENSP00000356671,9606.ENSP00000396688,9606.ENSP00000478570	F2,SERPINC1,C4A,VEGFA
DOID:2921	Glomerulonephritis	5	32	1.14	0.0024	9606.ENSP00000225275,9606.ENSP00000245907,9606.ENSP00000356399,9606.ENSP00000365048,9606.ENSP00000398698	MPO,C3,CFH,TNFSF13B,TNF
DOID:170	Endocrine gland cancer	7	84	0.87	0.0031	9606.ENSP00000252486,9606.ENSP00000255040,9606.ENSP00000269305,9606.ENSP00000350425,9606.ENSP00000384092,9606.ENSP00000451828,9606.ENSP00000478570	APOE,APCS,TP53,APOA4,POMC,AKT1,VEGFA
DOID:0070028	APP-related cerebral amyloid angiopathy	3	5	1.73	0.0033	9606.ENSP00000252486,9606.ENSP00000255040,9606.ENSP00000376793	APOE,APCS,GIG25
DOID:11394	Adult respiratory distress syndrome	3	5	1.73	0.0033	9606.ENSP00000263341,9606.ENSP00000306512,9606.ENSP00000398698	IL1B,CXCL8,TNF
DOID:8283	Peritonitis	3	5	1.73	0.0033	9606.ENSP00000255030,9606.ENSP00000263341,9606.ENSP00000398698	CRP,IL1B,TNF
DOID:0060903	Thrombosis	4	18	1.3	0.004	9606.ENSP00000223095,9606.ENSP00000255030,9606.ENSP00000308541,9606.ENSP00000356671	SERPINE1,CRP,F2,SERPINC1
DOID:649	Prion disease	4	18	1.3	0.004	9606.ENSP00000236850,9606.ENSP00000245907,9606.ENSP00000252486,9606.ENSP00000255040	APOA1,C3,APOE,APCS
DOID:10873	Kuhnt-Junius degeneration	3	6	1.65	0.0046	9606.ENSP00000200676,9606.ENSP00000356399,9606.ENSP00000478570	CETP,CFH,VEGFA
DOID:9970	Obesity	6	65	0.92	0.0057	9606.ENSP00000221515,9606.ENSP00000287820,9606.ENSP00000312652,9606.ENSP00000380432,9606.ENSP00000384092,9606.ENSP00000389814	RETN,PPARG,LEP,INS,POMC,ADIPOQ
DOID:3973	Thyroid gland medullary carcinoma	3	7	1.58	0.0063	9606.ENSP00000252486,9606.ENSP00000255040,9606.ENSP00000350425	APOE,APCS,APOA4
DOID:5353	Colonic disease	5	44	1.01	0.0082	9606.ENSP00000257430,9606.ENSP00000269305,9606.ENSP00000294312,9606.ENSP00000451828,9606.ENSP00000478570	APC,TP53,FGF19,AKT1,VEGFA
DOID:5614	Eye disease	20	715	0.4	0.0082	9606.ENSP00000200676,9606.ENSP00000222390,9606.ENSP00000245907,9606.ENSP00000252486,9606.ENSP00000263339,9606.ENSP00000269305,9606.ENSP00000299855,9606.ENSP00000315130,9606.ENSP00000346839,9606.ENSP00000356399,9606.ENSP00000360522,9606.ENSP00000366525,9606.ENSP00000380432,9606.ENSP00000398698,9606.ENSP00000403396,9606.ENSP00000416561,9606.ENSP00000446007,9606.ENSP00000447173,9606.ENSP00000449404,…	CETP,HGF,C3,APOE,IL1A,TP53,MMP3,CLU,FN1,CFH,RBP4,FTL,INS,TNF,FAM126A,CFB,VIM,VDR,KRT8,VEGFA
DOID:9408	Acute myocardial infarction	3	8	1.53	0.0082	9606.ENSP00000255030,9606.ENSP00000290866,9606.ENSP00000380489	CRP,ACE,MB
DOID:9561	Nasopharyngeal disease	3	8	1.53	0.0082	9606.ENSP00000269305,9606.ENSP00000353731,9606.ENSP00000451828	TP53,DPP4,AKT1
DOID:11949	Creutzfeldt-Jakob disease	3	9	1.47	0.0107	9606.ENSP00000245907,9606.ENSP00000252486,9606.ENSP00000255040	C3,APOE,APCS
DOID:2316	Brain ischemia	3	9	1.47	0.0107	9606.ENSP00000255030,9606.ENSP00000263341,9606.ENSP00000290866	CRP,IL1B,ACE
DOID:552	Pneumonia	4	25	1.16	0.0107	9606.ENSP00000255030,9606.ENSP00000263341,9606.ENSP00000306512,9606.ENSP00000398698	CRP,IL1B,CXCL8,TNF
DOID:7147	Ankylosing spondylitis	3	9	1.47	0.0107	9606.ENSP00000255030,9606.ENSP00000263339,9606.ENSP00000398698	CRP,IL1A,TNF
DOID:9256	Colorectal cancer	4	25	1.16	0.0107	9606.ENSP00000257430,9606.ENSP00000269305,9606.ENSP00000451828,9606.ENSP00000478570	APC,TP53,AKT1,VEGFA
DOID:934	Viral infectious disease	7	108	0.76	0.0109	9606.ENSP00000255030,9606.ENSP00000264657,9606.ENSP00000266041,9606.ENSP00000308541,9606.ENSP00000353731,9606.ENSP00000393887,9606.ENSP00000398698	CRP,STAT3,ITIH4,F2,DPP4,AHSG,TNF
DOID:0080001	Bone disease	16	523	0.44	0.0128	9606.ENSP00000221930,9606.ENSP00000254722,9606.ENSP00000255030,9606.ENSP00000262210,9606.ENSP00000263339,9606.ENSP00000263341,9606.ENSP00000269305,9606.ENSP00000299855,9606.ENSP00000357255,9606.ENSP00000358997,9606.ENSP00000361405,9606.ENSP00000376793,9606.ENSP00000380489,9606.ENSP00000398698,9606.ENSP00000447173,9606.ENSP00000468767	TGFB1,SERPINF1,CRP,CSPP1,IL1A,IL1B,TP53,MMP3,BGLAP,IRAK1,MMP9,GIG25,MB,TNF,VDR,ACP5
DOID:10534	Stomach cancer	4	27	1.12	0.0132	9606.ENSP00000269305,9606.ENSP00000291009,9606.ENSP00000406229,9606.ENSP00000451828	TP53,PIP,FAT1,AKT1
DOID:3905	Lung carcinoma	4	27	1.12	0.0132	9606.ENSP00000269305,9606.ENSP00000384092,9606.ENSP00000398698,9606.ENSP00000451828	TP53,POMC,TNF,AKT1
DOID:4090	Agnosia	4	27	1.12	0.0132	9606.ENSP00000252486,9606.ENSP00000268150,9606.ENSP00000340820,9606.ENSP00000384092	APOE,MFGE8,MAPT,POMC
DOID:3119	Gastrointestinal system cancer	8	150	0.68	0.0137	9606.ENSP00000257430,9606.ENSP00000268150,9606.ENSP00000269305,9606.ENSP00000291009,9606.ENSP00000406229,9606.ENSP00000449404,9606.ENSP00000451828,9606.ENSP00000478570	APC,MFGE8,TP53,PIP,FAT1,KRT8,AKT1,VEGFA
DOID:0050589	Inflammatory bowel disease	5	52	0.93	0.0145	9606.ENSP00000225831,9606.ENSP00000261336,9606.ENSP00000263341,9606.ENSP00000264657,9606.ENSP00000398698	CCL2,PZP,IL1B,STAT3,TNF
DOID:10124	Corneal disease	6	81	0.82	0.0145	9606.ENSP00000222390,9606.ENSP00000252486,9606.ENSP00000263339,9606.ENSP00000315130,9606.ENSP00000449404,9606.ENSP00000478570	HGF,APOE,IL1A,CLU,KRT8,VEGFA
DOID:0050622	Reproductive organ benign neoplasm	4	29	1.09	0.0154	9606.ENSP00000269305,9606.ENSP00000314151,9606.ENSP00000355518,9606.ENSP00000369816	TP53,KLK3,FH,SHBG
DOID:0050639	Primary cutaneous amyloidosis	3	11	1.39	0.0154	9606.ENSP00000252244,9606.ENSP00000252486,9606.ENSP00000255040	KRT1,APOE,APCS
DOID:0060119	Pharynx cancer	3	11	1.39	0.0154	9606.ENSP00000269305,9606.ENSP00000449404,9606.ENSP00000451828	TP53,KRT8,AKT1
DOID:0080301	Atypical hemolytic-uremic syndrome	3	11	1.39	0.0154	9606.ENSP00000245907,9606.ENSP00000356399,9606.ENSP00000416561	C3,CFH,CFB
DOID:121	Vaginal disease	3	11	1.39	0.0154	9606.ENSP00000255030,9606.ENSP00000306512,9606.ENSP00000369816	CRP,CXCL8,SHBG
DOID:423	Myopathy	9	194	0.62	0.0154	9606.ENSP00000255030,9606.ENSP00000347507,9606.ENSP00000354511,9606.ENSP00000354923,9606.ENSP00000360541,9606.ENSP00000363071,9606.ENSP00000380489,9606.ENSP00000398698,9606.ENSP00000428205	CRP,MYH7,COMT,DMD,CPT2,DES,MB,TNF,FBXO32
DOID:824	Periodontitis	3	11	1.39	0.0154	9606.ENSP00000263341,9606.ENSP00000306512,9606.ENSP00000398698	IL1B,CXCL8,TNF
DOID:8670	Eating disorder	3	11	1.39	0.0154	9606.ENSP00000312652,9606.ENSP00000353198,9606.ENSP00000380432	LEP,PYY,INS
DOID:0060056	Hypersensitivity reaction disease	4	30	1.08	0.017	9606.ENSP00000245907,9606.ENSP00000264657,9606.ENSP00000290866,9606.ENSP00000398698	C3,STAT3,ACE,TNF
DOID:0060058	Lymphoma	6	85	0.8	0.017	9606.ENSP00000225275,9606.ENSP00000252244,9606.ENSP00000269305,9606.ENSP00000314151,9606.ENSP00000452780,9606.ENSP00000468767	MPO,KRT1,TP53,KLK3,B2M,ACP5
DOID:2237	Hepatitis	3	12	1.35	0.0177	9606.ENSP00000308541,9606.ENSP00000393887,9606.ENSP00000398698	F2,AHSG,TNF
DOID:520	Aortic disease	4	31	1.06	0.0185	9606.ENSP00000252486,9606.ENSP00000255030,9606.ENSP00000268150,9606.ENSP00000361405	APOE,CRP,MFGE8,MMP9
DOID:403	Mouth disease	7	122	0.71	0.0186	9606.ENSP00000255030,9606.ENSP00000263341,9606.ENSP00000269305,9606.ENSP00000306512,9606.ENSP00000354558,9606.ENSP00000398698,9606.ENSP00000468767	CRP,IL1B,TP53,CXCL8,MTOR,TNF,ACP5
DOID:0080005	Bone remodeling disease	5	57	0.89	0.0192	9606.ENSP00000221930,9606.ENSP00000357255,9606.ENSP00000380489,9606.ENSP00000447173,9606.ENSP00000468767	TGFB1,BGLAP,MB,VDR,ACP5
DOID:0050737	Autosomal recessive disease	30	1422	0.28	0.0209	9606.ENSP00000229335,9606.ENSP00000252486,9606.ENSP00000260599,9606.ENSP00000262210,9606.ENSP00000263735,9606.ENSP00000264613,9606.ENSP00000265838,9606.ENSP00000303830,9606.ENSP00000306512,9606.ENSP00000308541,9606.ENSP00000312652,9606.ENSP00000315130,9606.ENSP00000325136,9606.ENSP00000336829,9606.ENSP00000354923,9606.ENSP00000355518,9606.ENSP00000356272,9606.ENSP00000356671,9606.ENSP00000357535,…	AICDA,APOE,KHK,CSPP1,EPCAM,CP,ACAT1,INSR,CXCL8,F2,LEP,CLU,HADHB,FGG,DMD,FH,RMND1,SERPINC1,ECHS1,SCD,CPT2,HADHA,ATP8A2,INS,POMC,GLYCTK,FAM126A,HSD17B4,APOC2,HAMP
DOID:11465	Autonomic nervous system disease	3	13	1.31	0.0209	9606.ENSP00000237014,9606.ENSP00000264005,9606.ENSP00000380432	TTR,LCAT,INS
DOID:620	Blood protein disease	3	13	1.31	0.0209	9606.ENSP00000308541,9606.ENSP00000356671,9606.ENSP00000478570	F2,SERPINC1,VEGFA
DOID:784	Chronic kidney disease	3	13	1.31	0.0209	9606.ENSP00000255030,9606.ENSP00000290866,9606.ENSP00000380432	CRP,ACE,INS
DOID:90	Degenerative disc disease	3	13	1.31	0.0209	9606.ENSP00000263339,9606.ENSP00000361405,9606.ENSP00000447173	IL1A,MMP9,VDR
DOID:0050470	Donohue syndrome	2	2	1.95	0.0213	9606.ENSP00000303830,9606.ENSP00000380432	INSR,INS
DOID:12986	Leukostasis	2	2	1.95	0.0213	9606.ENSP00000264832,9606.ENSP00000478570	ICAM1,VEGFA
DOID:13207	Proliferative diabetic retinopathy	2	2	1.95	0.0213	9606.ENSP00000380432,9606.ENSP00000478570	INS,VEGFA
DOID:13208	Background diabetic retinopathy	2	2	1.95	0.0213	9606.ENSP00000380432,9606.ENSP00000478570	INS,VEGFA
DOID:13620	Patent foramen ovale	2	2	1.95	0.0213	9606.ENSP00000308541,9606.ENSP00000356671	F2,SERPINC1
DOID:1391	Norum disease	2	2	1.95	0.0213	9606.ENSP00000236850,9606.ENSP00000264005	APOA1,LCAT
DOID:0050032	Mineral metabolism disease	4	34	1.02	0.0228	9606.ENSP00000264613,9606.ENSP00000384092,9606.ENSP00000393887,9606.ENSP00000471894	CP,POMC,AHSG,HAMP
DOID:114	Heart disease	10	257	0.54	0.0229	9606.ENSP00000255030,9606.ENSP00000272298,9606.ENSP00000290378,9606.ENSP00000290866,9606.ENSP00000308541,9606.ENSP00000347507,9606.ENSP00000354923,9606.ENSP00000356671,9606.ENSP00000363071,9606.ENSP00000398698	CRP,CALM2,ACTC1,ACE,F2,MYH7,DMD,SERPINC1,DES,TNF
DOID:12554	Hemolytic-uremic syndrome	3	14	1.28	0.0229	9606.ENSP00000245907,9606.ENSP00000356399,9606.ENSP00000416561	C3,CFH,CFB
DOID:219	Colon cancer	3	14	1.28	0.0229	9606.ENSP00000269305,9606.ENSP00000451828,9606.ENSP00000478570	TP53,AKT1,VEGFA
DOID:341	Peripheral vascular disease	3	14	1.28	0.0229	9606.ENSP00000290866,9606.ENSP00000380432,9606.ENSP00000478570	ACE,INS,VEGFA
DOID:0060032	Autoimmune disease of musculoskeletal system	8	170	0.62	0.0232	9606.ENSP00000225831,9606.ENSP00000255030,9606.ENSP00000263339,9606.ENSP00000263341,9606.ENSP00000358997,9606.ENSP00000396688,9606.ENSP00000398698,9606.ENSP00000447173	CCL2,CRP,IL1A,IL1B,IRAK1,C4A,TNF,VDR
DOID:3082	Interstitial lung disease	4	35	1.01	0.0242	9606.ENSP00000221930,9606.ENSP00000263341,9606.ENSP00000340820,9606.ENSP00000471894	TGFB1,IL1B,MAPT,HAMP
DOID:150	Disease of mental health	18	689	0.37	0.025	9606.ENSP00000252486,9606.ENSP00000255030,9606.ENSP00000262551,9606.ENSP00000268150,9606.ENSP00000309555,9606.ENSP00000312652,9606.ENSP00000314151,9606.ENSP00000338703,9606.ENSP00000340820,9606.ENSP00000353198,9606.ENSP00000354511,9606.ENSP00000354558,9606.ENSP00000371070,9606.ENSP00000380432,9606.ENSP00000384092,9606.ENSP00000396688,9606.ENSP00000398698,9606.ENSP00000451828	APOE,CRP,OGN,MFGE8,HCFC1,LEP,KLK3,UGP2,MAPT,PYY,COMT,MTOR,ATP8A2,INS,POMC,C4A,TNF,AKT1
DOID:5082	Liver cirrhosis	3	15	1.25	0.026	9606.ENSP00000308541,9606.ENSP00000416066,9606.ENSP00000447149	F2,SERPINA1,NR1H4
DOID:686	Liver carcinoma	3	15	1.25	0.026	9606.ENSP00000269305,9606.ENSP00000451828,9606.ENSP00000478570	TP53,AKT1,VEGFA
DOID:1561	Cognitive disorder	6	97	0.74	0.0268	9606.ENSP00000252486,9606.ENSP00000262551,9606.ENSP00000340820,9606.ENSP00000354511,9606.ENSP00000396688,9606.ENSP00000451828	APOE,OGN,MAPT,COMT,C4A,AKT1
DOID:1168	Familial hyperlipidemia	3	16	1.22	0.0299	9606.ENSP00000236850,9606.ENSP00000252486,9606.ENSP00000466775	APOA1,APOE,APOC2
DOID:1176	Bronchial disease	4	38	0.97	0.0307	9606.ENSP00000255030,9606.ENSP00000263341,9606.ENSP00000306512,9606.ENSP00000398698	CRP,IL1B,CXCL8,TNF
DOID:0050155	Sensory system disease	21	887	0.33	0.0308	9606.ENSP00000200676,9606.ENSP00000222390,9606.ENSP00000245907,9606.ENSP00000252486,9606.ENSP00000263339,9606.ENSP00000269305,9606.ENSP00000299855,9606.ENSP00000315130,9606.ENSP00000346839,9606.ENSP00000356399,9606.ENSP00000360522,9606.ENSP00000366525,9606.ENSP00000380432,9606.ENSP00000398698,9606.ENSP00000403396,9606.ENSP00000416561,9606.ENSP00000446007,9606.ENSP00000447173,9606.ENSP00000449404,…	CETP,HGF,C3,APOE,IL1A,TP53,MMP3,CLU,FN1,CFH,RBP4,FTL,INS,TNF,FAM126A,CFB,VIM,VDR,KRT8,MYH14,VEGFA
DOID:0111277	Mitochondrial trifunctional protein deficiency	2	3	1.77	0.0308	9606.ENSP00000325136,9606.ENSP00000370023	HADHB,HADHA
DOID:10128	Venous insufficiency	2	3	1.77	0.0308	9606.ENSP00000356671,9606.ENSP00000396688	SERPINC1,C4A
DOID:11504	Autonomic neuropathy	2	3	1.77	0.0308	9606.ENSP00000237014,9606.ENSP00000380432	TTR,INS
DOID:118	Pericardial effusion	2	3	1.77	0.0308	9606.ENSP00000255030,9606.ENSP00000308541	CRP,F2
DOID:2170	Vaginitis	2	3	1.77	0.0308	9606.ENSP00000306512,9606.ENSP00000369816	CXCL8,SHBG
DOID:2920	Membranoproliferative glomerulonephritis	2	3	1.77	0.0308	9606.ENSP00000245907,9606.ENSP00000356399	C3,CFH
DOID:345	Uterine disease	5	68	0.82	0.0308	9606.ENSP00000263341,9606.ENSP00000269305,9606.ENSP00000306512,9606.ENSP00000369816,9606.ENSP00000451828	IL1B,TP53,CXCL8,SHBG,AKT1
DOID:3572	Intracranial sinus thrombosis	2	3	1.77	0.0308	9606.ENSP00000255030,9606.ENSP00000356671	CRP,SERPINC1
DOID:3755	Antithrombin iii deficiency	2	3	1.77	0.0308	9606.ENSP00000308541,9606.ENSP00000356671	F2,SERPINC1
DOID:3875	Thrombophlebitis	2	3	1.77	0.0308	9606.ENSP00000308541,9606.ENSP00000356671	F2,SERPINC1
DOID:4248	Coronary stenosis	2	3	1.77	0.0308	9606.ENSP00000255030,9606.ENSP00000290866	CRP,ACE
DOID:6132	Bronchitis	2	3	1.77	0.0308	9606.ENSP00000255030,9606.ENSP00000306512	CRP,CXCL8
DOID:6543	Acne	2	3	1.77	0.0308	9606.ENSP00000369816,9606.ENSP00000384092	SHBG,POMC
DOID:8943	Lattice corneal dystrophy	2	3	1.77	0.0308	9606.ENSP00000252486,9606.ENSP00000315130	APOE,CLU
DOID:9261	Nasopharynx carcinoma	2	3	1.77	0.0308	9606.ENSP00000269305,9606.ENSP00000451828	TP53,AKT1
DOID:865	Vasculitis	3	17	1.2	0.0313	9606.ENSP00000225275,9606.ENSP00000255030,9606.ENSP00000308541	MPO,CRP,F2
DOID:5113	Nutritional deficiency disease	4	40	0.95	0.0327	9606.ENSP00000237014,9606.ENSP00000308541,9606.ENSP00000357255,9606.ENSP00000471894	TTR,F2,BGLAP,HAMP
DOID:974	Upper respiratory tract disease	5	70	0.8	0.0339	9606.ENSP00000255030,9606.ENSP00000269305,9606.ENSP00000353731,9606.ENSP00000447173,9606.ENSP00000451828	CRP,TP53,DPP4,VDR,AKT1
DOID:0060051	Autoimmune disease of cardiovascular system	3	18	1.17	0.0352	9606.ENSP00000255030,9606.ENSP00000308541,9606.ENSP00000356671	CRP,F2,SERPINC1
DOID:2452	Thrombophilia	3	18	1.17	0.0352	9606.ENSP00000308541,9606.ENSP00000348170,9606.ENSP00000356671	F2,HP,SERPINC1
DOID:446	Primary hyperaldosteronism	3	18	1.17	0.0352	9606.ENSP00000257430,9606.ENSP00000355518,9606.ENSP00000384092	APC,FH,POMC
DOID:9553	Adrenal gland disease	4	41	0.94	0.0352	9606.ENSP00000257430,9606.ENSP00000269305,9606.ENSP00000355518,9606.ENSP00000384092	APC,TP53,FH,POMC
DOID:50	Thyroid gland disease	4	42	0.93	0.0369	9606.ENSP00000237014,9606.ENSP00000252486,9606.ENSP00000255040,9606.ENSP00000350425	TTR,APOE,APCS,APOA4
DOID:0050697	Chorioamnionitis	2	4	1.65	0.0391	9606.ENSP00000263341,9606.ENSP00000306512	IL1B,CXCL8
DOID:0080108	Myoglobinuria	2	4	1.65	0.0391	9606.ENSP00000360541,9606.ENSP00000380489	CPT2,MB
DOID:10159	Osteonecrosis	2	4	1.65	0.0391	9606.ENSP00000357255,9606.ENSP00000468767	BGLAP,ACP5
DOID:11249	Vitamin k deficiency bleeding	2	4	1.65	0.0391	9606.ENSP00000308541,9606.ENSP00000357255	F2,BGLAP
DOID:11396	Pulmonary edema	2	4	1.65	0.0391	9606.ENSP00000263341,9606.ENSP00000398698	IL1B,TNF
DOID:11695	Portal vein thrombosis	2	4	1.65	0.0391	9606.ENSP00000308541,9606.ENSP00000356671	F2,SERPINC1
DOID:1526	Panniculitis	2	4	1.65	0.0391	9606.ENSP00000398698,9606.ENSP00000416066	TNF,SERPINA1
DOID:154	Mixed cell type cancer	2	4	1.65	0.0391	9606.ENSP00000222002,9606.ENSP00000269305	SULT2A1,TP53
DOID:1882	Atrial heart septal defect	3	19	1.15	0.0391	9606.ENSP00000290378,9606.ENSP00000308541,9606.ENSP00000356671	ACTC1,F2,SERPINC1
DOID:224	Transient cerebral ischemia	2	4	1.65	0.0391	9606.ENSP00000255030,9606.ENSP00000290866	CRP,ACE
DOID:2451	Protein s deficiency	2	4	1.65	0.0391	9606.ENSP00000308541,9606.ENSP00000356671	F2,SERPINC1
DOID:263	Kidney cancer	4	43	0.92	0.0391	9606.ENSP00000269305,9606.ENSP00000354558,9606.ENSP00000355518,9606.ENSP00000478570	TP53,MTOR,FH,VEGFA
DOID:2988	Antiphospholipid syndrome	2	4	1.65	0.0391	9606.ENSP00000308541,9606.ENSP00000356671	F2,SERPINC1
DOID:3756	Protein c deficiency	2	4	1.65	0.0391	9606.ENSP00000308541,9606.ENSP00000356671	F2,SERPINC1
DOID:3781	Anovulation	2	4	1.65	0.0391	9606.ENSP00000369816,9606.ENSP00000380432	SHBG,INS
DOID:3908	Lung non-small cell carcinoma	3	19	1.15	0.0391	9606.ENSP00000269305,9606.ENSP00000398698,9606.ENSP00000451828	TP53,TNF,AKT1
DOID:3948	Adrenocortical carcinoma	2	4	1.65	0.0391	9606.ENSP00000269305,9606.ENSP00000384092	TP53,POMC
DOID:8689	Anorexia nervosa	2	4	1.65	0.0391	9606.ENSP00000312652,9606.ENSP00000353198	LEP,PYY
DOID:633	Myositis	3	20	1.13	0.0407	9606.ENSP00000255030,9606.ENSP00000354511,9606.ENSP00000398698	CRP,COMT,TNF
DOID:986	Alopecia areata	4	46	0.89	0.0452	9606.ENSP00000225831,9606.ENSP00000263341,9606.ENSP00000398698,9606.ENSP00000447173	CCL2,IL1B,TNF,VDR
DOID:0060090	Central nervous system benign neoplasm	3	21	1.11	0.0455	9606.ENSP00000237014,9606.ENSP00000354558,9606.ENSP00000384092	TTR,MTOR,POMC
DOID:11612	Polycystic ovary syndrome	3	21	1.11	0.0455	9606.ENSP00000303830,9606.ENSP00000369816,9606.ENSP00000380432	INSR,SHBG,INS
DOID:870	Neuropathy	10	297	0.48	0.0455	9606.ENSP00000225275,9606.ENSP00000236850,9606.ENSP00000237014,9606.ENSP00000248553,9606.ENSP00000255030,9606.ENSP00000356671,9606.ENSP00000380432,9606.ENSP00000385312,9606.ENSP00000420617,9606.ENSP00000470298	MPO,APOA1,TTR,HSPB1,CRP,SERPINC1,INS,SLC25A19,MFN1,MYH14
DOID:3996	Urinary system cancer	5	79	0.75	0.0475	9606.ENSP00000269305,9606.ENSP00000354558,9606.ENSP00000355518,9606.ENSP00000406229,9606.ENSP00000478570	TP53,MTOR,FH,FAT1,VEGFA
DOID:0060180	Colitis	3	22	1.09	0.0481	9606.ENSP00000263341,9606.ENSP00000264657,9606.ENSP00000398698	IL1B,STAT3,TNF
DOID:0060449	Gelatinous drop-like corneal dystrophy	2	5	1.55	0.0481	9606.ENSP00000252486,9606.ENSP00000315130	APOE,CLU
DOID:0060564	Spinal disease	6	119	0.65	0.0481	9606.ENSP00000255030,9606.ENSP00000263339,9606.ENSP00000269305,9606.ENSP00000361405,9606.ENSP00000398698,9606.ENSP00000447173	CRP,IL1A,TP53,MMP9,TNF,VDR
DOID:0111902	Thrombophilia due to activated protein c resistance	2	5	1.55	0.0481	9606.ENSP00000308541,9606.ENSP00000356671	F2,SERPINC1
DOID:11247	Disseminated intravascular coagulation	2	5	1.55	0.0481	9606.ENSP00000308541,9606.ENSP00000356671	F2,SERPINC1
DOID:11335	Sarcoidosis	2	5	1.55	0.0481	9606.ENSP00000290866,9606.ENSP00000398698	ACE,TNF
DOID:11613	Hyperandrogenism	2	5	1.55	0.0481	9606.ENSP00000369816,9606.ENSP00000380432	SHBG,INS
DOID:11981	Morbid obesity	2	5	1.55	0.0481	9606.ENSP00000312652,9606.ENSP00000380432	LEP,INS
DOID:1289	Neurodegenerative disease	13	462	0.4	0.0481	9606.ENSP00000236671,9606.ENSP00000248553,9606.ENSP00000252486,9606.ENSP00000255040,9606.ENSP00000264657,9606.ENSP00000315130,9606.ENSP00000323929,9606.ENSP00000324806,9606.ENSP00000340820,9606.ENSP00000359956,9606.ENSP00000366525,9606.ENSP00000376793,9606.ENSP00000403396	CTSD,HSPB1,APOE,APCS,STAT3,CLU,A2M,GSK3B,MAPT,ELOVL5,FTL,GIG25,FAM126A
DOID:13938	Amenorrhea	2	5	1.55	0.0481	9606.ENSP00000369816,9606.ENSP00000384092	SHBG,POMC
DOID:1884	Viral hepatitis	2	5	1.55	0.0481	9606.ENSP00000308541,9606.ENSP00000393887	F2,AHSG
DOID:2531	Hematologic cancer	7	158	0.6	0.0481	9606.ENSP00000225275,9606.ENSP00000252244,9606.ENSP00000263341,9606.ENSP00000269305,9606.ENSP00000314151,9606.ENSP00000452780,9606.ENSP00000468767	MPO,KRT1,IL1B,TP53,KLK3,B2M,ACP5
DOID:4450	Renal cell carcinoma	3	22	1.09	0.0481	9606.ENSP00000354558,9606.ENSP00000355518,9606.ENSP00000478570	MTOR,FH,VEGFA
DOID:576	Proteinuria	3	22	1.09	0.0481	9606.ENSP00000245907,9606.ENSP00000290866,9606.ENSP00000348170	C3,ACE,HP
DOID:582	Hemoglobinuria	2	5	1.55	0.0481	9606.ENSP00000245907,9606.ENSP00000348170	C3,HP
DOID:7693	Abdominal aortic aneurysm	2	5	1.55	0.0481	9606.ENSP00000252486,9606.ENSP00000361405	APOE,MMP9
DOID:8805	Intermediate coronary syndrome	2	5	1.55	0.0481	9606.ENSP00000255030,9606.ENSP00000290866	CRP,ACE
DOID:9470	Bacterial meningitis	2	5	1.55	0.0481	9606.ENSP00000255030,9606.ENSP00000398698	CRP,TNF
DOID:9477	Pulmonary embolism	2	5	1.55	0.0481	9606.ENSP00000308541,9606.ENSP00000356671	F2,SERPINC1
DOID:9637	Stomatitis	2	5	1.55	0.0481	9606.ENSP00000255030,9606.ENSP00000354558	CRP,MTOR
DOID:12930	Dilated cardiomyopathy	4	49	0.86	0.0489	9606.ENSP00000290378,9606.ENSP00000347507,9606.ENSP00000354923,9606.ENSP00000363071	ACTC1,MYH7,DMD,DES
DOID:3342	Bone inflammation disease	6	120	0.65	0.0489	9606.ENSP00000255030,9606.ENSP00000263339,9606.ENSP00000263341,9606.ENSP00000299855,9606.ENSP00000358997,9606.ENSP00000398698	CRP,IL1A,IL1B,MMP3,IRAK1,TNF

## Sheet: B_Cluster_Diseases
#term ID	term description	observed gene count	background gene count	strength	false discovery rate	matching proteins in your network (IDs)	matching proteins in your network (labels)
DOID:0014667	Disease of metabolism	32	997	0.71	7.14e-11	9606.ENSP00000252486,9606.ENSP00000255030,9606.ENSP00000257264,9606.ENSP00000261267,9606.ENSP00000264932,9606.ENSP00000265838,9606.ENSP00000268150,9606.ENSP00000280700,9606.ENSP00000290866,9606.ENSP00000295897,9606.ENSP00000300055,9606.ENSP00000302150,9606.ENSP00000309757,9606.ENSP00000339191,9606.ENSP00000355536,9606.ENSP00000356729,9606.ENSP00000361151,9606.ENSP00000362924,9606.ENSP00000367891,…	APOE,CRP,TCN1,LYZ,SDHA,ACAT1,MFGE8,NGLY1,ACE,ALB,PLIN1,PRL,LPL,CAV1,MTR,FMO3,CEL,GSN,LGALS7,XDH,GIG25,LIPF,INS,PPARA,ADIPOQ,TNF,SLC12A3,FBP1,SERPINA1,IVD,PAH,AKT1
DOID:0050161	Lower respiratory tract disease	16	206	1.1	1.24e-09	9606.ENSP00000217407,9606.ENSP00000255030,9606.ENSP00000255409,9606.ENSP00000260010,9606.ENSP00000265077,9606.ENSP00000290866,9606.ENSP00000295897,9606.ENSP00000303424,9606.ENSP00000306512,9606.ENSP00000308938,9606.ENSP00000398698,9606.ENSP00000416066,9606.ENSP00000418397,9606.ENSP00000451828,9606.ENSP00000484824,9606.ENSP00000485659	LBP,CRP,CHI3L1,TLR2,VCAN,ACE,ALB,PTGDR,CXCL8,PLG,TNF,SERPINA1,IVD,AKT1,MUC1,MUC5AC
DOID:1579	Respiratory system disease	17	263	1.02	2.4e-09	9606.ENSP00000217407,9606.ENSP00000255030,9606.ENSP00000255409,9606.ENSP00000260010,9606.ENSP00000265077,9606.ENSP00000290866,9606.ENSP00000295897,9606.ENSP00000303424,9606.ENSP00000306512,9606.ENSP00000308938,9606.ENSP00000354932,9606.ENSP00000398698,9606.ENSP00000416066,9606.ENSP00000418397,9606.ENSP00000451828,9606.ENSP00000484824,9606.ENSP00000485659	LBP,CRP,CHI3L1,TLR2,VCAN,ACE,ALB,PTGDR,CXCL8,PLG,TLR1,TNF,SERPINA1,IVD,AKT1,MUC1,MUC5AC
DOID:0060158	Acquired metabolic disease	18	320	0.96	3.47e-09	9606.ENSP00000252486,9606.ENSP00000261267,9606.ENSP00000268150,9606.ENSP00000290866,9606.ENSP00000295897,9606.ENSP00000302150,9606.ENSP00000339191,9606.ENSP00000361151,9606.ENSP00000362924,9606.ENSP00000367891,9606.ENSP00000368727,9606.ENSP00000376793,9606.ENSP00000380432,9606.ENSP00000389814,9606.ENSP00000398698,9606.ENSP00000402152,9606.ENSP00000416066,9606.ENSP00000451828	APOE,LYZ,MFGE8,ACE,ALB,PRL,CAV1,CEL,GSN,LGALS7,XDH,GIG25,INS,ADIPOQ,TNF,SLC12A3,SERPINA1,AKT1
DOID:4	Disease	73	5921	0.3	1.42e-08	9606.ENSP00000217407,9606.ENSP00000225831,9606.ENSP00000227266,9606.ENSP00000229239,9606.ENSP00000229416,9606.ENSP00000231751,9606.ENSP00000246662,9606.ENSP00000246891,9606.ENSP00000250378,9606.ENSP00000252486,9606.ENSP00000255030,9606.ENSP00000255409,9606.ENSP00000257264,9606.ENSP00000260010,9606.ENSP00000261267,9606.ENSP00000262873,9606.ENSP00000264932,9606.ENSP00000265077,9606.ENSP00000265131,…	LBP,CCL2,CTSC,GAPDH,GCLC,LTF,KRT9,CSN1S1,CMA1,APOE,CRP,CHI3L1,TCN1,TLR2,LYZ,MYH7B,SDHA,VCAN,TNC,EGF,ACAT1,MFGE8,PLIN2,NGLY1,WNT4,ACE,ALB,PLIN1,LALBA,PRL,PTGDR,CXCL8,PLG,LPL,ANG,CAV1,CSN2,CHST4,WARS,RAC1,TLR1,MTR,TGFB2,FMO3,OPN4,CEL,GSN,CA6,LGALS7,XDH,YWHAQ,GIG25,LIPF,SPP1,INS,ABCC1,PPARA,CPE,ADIPOQ,TNF,CD36,SLC12A3,FAT1,FBP1,SERPINA1,MUC4,IVD,PAH,AKT1,FAM20A,VEGFA,MUC1,MUC5AC
DOID:0050828	Artery disease	12	118	1.21	2.09e-08	9606.ENSP00000225831,9606.ENSP00000252486,9606.ENSP00000255030,9606.ENSP00000268150,9606.ENSP00000290866,9606.ENSP00000295897,9606.ENSP00000306512,9606.ENSP00000308938,9606.ENSP00000355896,9606.ENSP00000380432,9606.ENSP00000398698,9606.ENSP00000478570	CCL2,APOE,CRP,MFGE8,ACE,ALB,CXCL8,PLG,TGFB2,INS,TNF,VEGFA
DOID:850	Lung disease	13	172	1.08	8.18e-08	9606.ENSP00000217407,9606.ENSP00000255030,9606.ENSP00000260010,9606.ENSP00000265077,9606.ENSP00000290866,9606.ENSP00000295897,9606.ENSP00000306512,9606.ENSP00000308938,9606.ENSP00000398698,9606.ENSP00000416066,9606.ENSP00000418397,9606.ENSP00000451828,9606.ENSP00000484824	LBP,CRP,TLR2,VCAN,ACE,ALB,CXCL8,PLG,TNF,SERPINA1,IVD,AKT1,MUC1
DOID:326	Ischemia	7	23	1.69	2.91e-07	9606.ENSP00000255030,9606.ENSP00000290866,9606.ENSP00000295897,9606.ENSP00000308938,9606.ENSP00000398698,9606.ENSP00000451828,9606.ENSP00000478570	CRP,ACE,ALB,PLG,TNF,AKT1,VEGFA
DOID:77	Gastrointestinal system disease	19	510	0.78	3.18e-07	9606.ENSP00000225831,9606.ENSP00000227266,9606.ENSP00000229239,9606.ENSP00000255030,9606.ENSP00000264932,9606.ENSP00000268150,9606.ENSP00000295897,9606.ENSP00000306512,9606.ENSP00000341206,9606.ENSP00000380432,9606.ENSP00000398698,9606.ENSP00000406229,9606.ENSP00000416066,9606.ENSP00000417498,9606.ENSP00000451828,9606.ENSP00000468308,9606.ENSP00000478570,9606.ENSP00000484824,9606.ENSP00000485659	CCL2,CTSC,GAPDH,CRP,SDHA,MFGE8,ALB,CXCL8,CHST4,INS,TNF,FAT1,SERPINA1,MUC4,AKT1,FAM20A,VEGFA,MUC1,MUC5AC
DOID:552	Pneumonia	7	25	1.65	3.81e-07	9606.ENSP00000217407,9606.ENSP00000255030,9606.ENSP00000260010,9606.ENSP00000295897,9606.ENSP00000306512,9606.ENSP00000398698,9606.ENSP00000484824	LBP,CRP,TLR2,ALB,CXCL8,TNF,MUC1
DOID:0050687	Cell type cancer	17	406	0.83	4.16e-07	9606.ENSP00000229239,9606.ENSP00000252486,9606.ENSP00000262873,9606.ENSP00000265171,9606.ENSP00000268150,9606.ENSP00000276914,9606.ENSP00000295897,9606.ENSP00000302150,9606.ENSP00000341206,9606.ENSP00000376793,9606.ENSP00000398698,9606.ENSP00000406229,9606.ENSP00000417498,9606.ENSP00000451828,9606.ENSP00000478570,9606.ENSP00000484824,9606.ENSP00000485659	GAPDH,APOE,MYH7B,EGF,MFGE8,PLIN2,ALB,PRL,CHST4,GIG25,TNF,FAT1,MUC4,AKT1,VEGFA,MUC1,MUC5AC
DOID:9120	Amyloidosis	9	70	1.31	5.2e-07	9606.ENSP00000252486,9606.ENSP00000261267,9606.ENSP00000268150,9606.ENSP00000295897,9606.ENSP00000362924,9606.ENSP00000367891,9606.ENSP00000376793,9606.ENSP00000380432,9606.ENSP00000416066	APOE,LYZ,MFGE8,ALB,GSN,LGALS7,GIG25,INS,SERPINA1
DOID:178	Vascular disease	13	223	0.97	8.81e-07	9606.ENSP00000225831,9606.ENSP00000252486,9606.ENSP00000255030,9606.ENSP00000268150,9606.ENSP00000290866,9606.ENSP00000295897,9606.ENSP00000306512,9606.ENSP00000308938,9606.ENSP00000355896,9606.ENSP00000380432,9606.ENSP00000398698,9606.ENSP00000451828,9606.ENSP00000478570	CCL2,APOE,CRP,MFGE8,ACE,ALB,CXCL8,PLG,TGFB2,INS,TNF,AKT1,VEGFA
DOID:305	Carcinoma	14	275	0.91	1.02e-06	9606.ENSP00000229239,9606.ENSP00000252486,9606.ENSP00000268150,9606.ENSP00000276914,9606.ENSP00000295897,9606.ENSP00000302150,9606.ENSP00000341206,9606.ENSP00000398698,9606.ENSP00000406229,9606.ENSP00000417498,9606.ENSP00000451828,9606.ENSP00000478570,9606.ENSP00000484824,9606.ENSP00000485659	GAPDH,APOE,MFGE8,PLIN2,ALB,PRL,CHST4,TNF,FAT1,MUC4,AKT1,VEGFA,MUC1,MUC5AC
DOID:3119	Gastrointestinal system cancer	11	150	1.07	1.45e-06	9606.ENSP00000229239,9606.ENSP00000264932,9606.ENSP00000268150,9606.ENSP00000295897,9606.ENSP00000341206,9606.ENSP00000406229,9606.ENSP00000417498,9606.ENSP00000451828,9606.ENSP00000478570,9606.ENSP00000484824,9606.ENSP00000485659	GAPDH,SDHA,MFGE8,ALB,CHST4,FAT1,MUC4,AKT1,VEGFA,MUC1,MUC5AC
DOID:5844	Myocardial infarction	6	20	1.68	2.84e-06	9606.ENSP00000252486,9606.ENSP00000255030,9606.ENSP00000290866,9606.ENSP00000306512,9606.ENSP00000308938,9606.ENSP00000380432	APOE,CRP,ACE,CXCL8,PLG,INS
DOID:7	Disease of anatomical entity	56	4452	0.3	4.38e-06	9606.ENSP00000217407,9606.ENSP00000225831,9606.ENSP00000227266,9606.ENSP00000229239,9606.ENSP00000229416,9606.ENSP00000231751,9606.ENSP00000246662,9606.ENSP00000246891,9606.ENSP00000250378,9606.ENSP00000252486,9606.ENSP00000255030,9606.ENSP00000255409,9606.ENSP00000260010,9606.ENSP00000264932,9606.ENSP00000265077,9606.ENSP00000265131,9606.ENSP00000268150,9606.ENSP00000276914,9606.ENSP00000290167,…	LBP,CCL2,CTSC,GAPDH,GCLC,LTF,KRT9,CSN1S1,CMA1,APOE,CRP,CHI3L1,TLR2,SDHA,VCAN,TNC,MFGE8,PLIN2,WNT4,ACE,ALB,PLIN1,LALBA,PRL,PTGDR,CXCL8,PLG,ANG,CAV1,CSN2,CHST4,WARS,RAC1,TLR1,MTR,TGFB2,LGALS7,YWHAQ,GIG25,SPP1,INS,ABCC1,CPE,ADIPOQ,TNF,CD36,SLC12A3,FAT1,SERPINA1,MUC4,IVD,AKT1,FAM20A,VEGFA,MUC1,MUC5AC
DOID:1287	Cardiovascular system disease	16	454	0.75	8.38e-06	9606.ENSP00000225831,9606.ENSP00000252486,9606.ENSP00000255030,9606.ENSP00000264932,9606.ENSP00000268150,9606.ENSP00000290866,9606.ENSP00000295897,9606.ENSP00000302150,9606.ENSP00000306512,9606.ENSP00000308938,9606.ENSP00000339191,9606.ENSP00000355896,9606.ENSP00000380432,9606.ENSP00000398698,9606.ENSP00000451828,9606.ENSP00000478570	CCL2,APOE,CRP,SDHA,MFGE8,ACE,ALB,PRL,CXCL8,PLG,CAV1,TGFB2,INS,TNF,AKT1,VEGFA
DOID:3118	Hepatobiliary disease	10	141	1.06	8.38e-06	9606.ENSP00000229239,9606.ENSP00000255030,9606.ENSP00000295897,9606.ENSP00000398698,9606.ENSP00000416066,9606.ENSP00000417498,9606.ENSP00000451828,9606.ENSP00000478570,9606.ENSP00000484824,9606.ENSP00000485659	GAPDH,CRP,ALB,TNF,SERPINA1,MUC4,AKT1,VEGFA,MUC1,MUC5AC
DOID:655	Inherited metabolic disorder	19	726	0.62	3.34e-05	9606.ENSP00000252486,9606.ENSP00000255030,9606.ENSP00000257264,9606.ENSP00000264932,9606.ENSP00000265838,9606.ENSP00000280700,9606.ENSP00000300055,9606.ENSP00000309757,9606.ENSP00000355536,9606.ENSP00000356729,9606.ENSP00000368727,9606.ENSP00000377900,9606.ENSP00000380432,9606.ENSP00000385523,9606.ENSP00000389814,9606.ENSP00000408025,9606.ENSP00000416066,9606.ENSP00000418397,9606.ENSP00000448059	APOE,CRP,TCN1,SDHA,ACAT1,NGLY1,PLIN1,LPL,MTR,FMO3,XDH,LIPF,INS,PPARA,ADIPOQ,FBP1,SERPINA1,IVD,PAH
DOID:10763	Hypertension	6	36	1.43	4.04e-05	9606.ENSP00000255030,9606.ENSP00000290866,9606.ENSP00000295897,9606.ENSP00000380432,9606.ENSP00000398698,9606.ENSP00000478570	CRP,ACE,ALB,INS,TNF,VEGFA
DOID:1936	Atherosclerosis	5	17	1.67	4.04e-05	9606.ENSP00000225831,9606.ENSP00000252486,9606.ENSP00000255030,9606.ENSP00000380432,9606.ENSP00000398698	CCL2,APOE,CRP,INS,TNF
DOID:1176	Bronchial disease	6	38	1.4	5.09e-05	9606.ENSP00000255030,9606.ENSP00000255409,9606.ENSP00000303424,9606.ENSP00000306512,9606.ENSP00000398698,9606.ENSP00000485659	CRP,CHI3L1,PTGDR,CXCL8,TNF,MUC5AC
DOID:5295	Intestinal disease	10	181	0.95	5.27e-05	9606.ENSP00000225831,9606.ENSP00000255030,9606.ENSP00000268150,9606.ENSP00000295897,9606.ENSP00000341206,9606.ENSP00000398698,9606.ENSP00000416066,9606.ENSP00000451828,9606.ENSP00000478570,9606.ENSP00000485659	CCL2,CRP,MFGE8,ALB,CHST4,TNF,SERPINA1,AKT1,VEGFA,MUC5AC
DOID:37	Skin disease	15	481	0.7	6.86e-05	9606.ENSP00000225831,9606.ENSP00000227266,9606.ENSP00000246662,9606.ENSP00000250378,9606.ENSP00000252486,9606.ENSP00000255030,9606.ENSP00000276914,9606.ENSP00000290866,9606.ENSP00000295897,9606.ENSP00000354932,9606.ENSP00000367891,9606.ENSP00000380432,9606.ENSP00000398698,9606.ENSP00000416066,9606.ENSP00000451828	CCL2,CTSC,KRT9,CMA1,APOE,CRP,PLIN2,ACE,ALB,TLR1,LGALS7,INS,TNF,SERPINA1,AKT1
DOID:6713	Cerebrovascular disease	6	43	1.35	8.47e-05	9606.ENSP00000252486,9606.ENSP00000255030,9606.ENSP00000290866,9606.ENSP00000295897,9606.ENSP00000308938,9606.ENSP00000380432	APOE,CRP,ACE,ALB,PLG,INS
DOID:0050686	Organ system cancer	17	677	0.61	0.00019	9606.ENSP00000229239,9606.ENSP00000252486,9606.ENSP00000264932,9606.ENSP00000268150,9606.ENSP00000276914,9606.ENSP00000295897,9606.ENSP00000302150,9606.ENSP00000341206,9606.ENSP00000348461,9606.ENSP00000376793,9606.ENSP00000398698,9606.ENSP00000406229,9606.ENSP00000417498,9606.ENSP00000451828,9606.ENSP00000478570,9606.ENSP00000484824,9606.ENSP00000485659	GAPDH,APOE,SDHA,MFGE8,PLIN2,ALB,PRL,CHST4,RAC1,GIG25,TNF,FAT1,MUC4,AKT1,VEGFA,MUC1,MUC5AC
DOID:11162	Respiratory failure	4	10	1.81	0.00019	9606.ENSP00000255030,9606.ENSP00000295897,9606.ENSP00000306512,9606.ENSP00000398698	CRP,ALB,CXCL8,TNF
DOID:14566	Disease of cellular proliferation	21	1012	0.52	0.00019	9606.ENSP00000229239,9606.ENSP00000252486,9606.ENSP00000262873,9606.ENSP00000264932,9606.ENSP00000265171,9606.ENSP00000268150,9606.ENSP00000276914,9606.ENSP00000290167,9606.ENSP00000295897,9606.ENSP00000302150,9606.ENSP00000341206,9606.ENSP00000348461,9606.ENSP00000376793,9606.ENSP00000380432,9606.ENSP00000398698,9606.ENSP00000406229,9606.ENSP00000417498,9606.ENSP00000451828,9606.ENSP00000478570,…	GAPDH,APOE,MYH7B,SDHA,EGF,MFGE8,PLIN2,WNT4,ALB,PRL,CHST4,RAC1,GIG25,INS,TNF,FAT1,MUC4,AKT1,VEGFA,MUC1,MUC5AC
DOID:104	Bacterial infectious disease	8	122	1.02	0.0002	9606.ENSP00000255030,9606.ENSP00000260010,9606.ENSP00000265077,9606.ENSP00000295897,9606.ENSP00000306512,9606.ENSP00000354932,9606.ENSP00000386104,9606.ENSP00000398698	CRP,TLR2,VCAN,ALB,CXCL8,TLR1,CPE,TNF
DOID:4194	Glucose metabolism disease	8	125	1.01	0.00022	9606.ENSP00000252486,9606.ENSP00000290866,9606.ENSP00000339191,9606.ENSP00000361151,9606.ENSP00000380432,9606.ENSP00000389814,9606.ENSP00000398698,9606.ENSP00000451828	APOE,ACE,CAV1,CEL,INS,ADIPOQ,TNF,AKT1
DOID:9352	Type 2 diabetes mellitus	5	29	1.44	0.00024	9606.ENSP00000252486,9606.ENSP00000290866,9606.ENSP00000380432,9606.ENSP00000389814,9606.ENSP00000398698	APOE,ACE,INS,ADIPOQ,TNF
DOID:784	Chronic kidney disease	4	13	1.69	0.00036	9606.ENSP00000255030,9606.ENSP00000290866,9606.ENSP00000295897,9606.ENSP00000380432	CRP,ACE,ALB,INS
DOID:162	Cancer	19	895	0.53	0.00038	9606.ENSP00000229239,9606.ENSP00000252486,9606.ENSP00000262873,9606.ENSP00000264932,9606.ENSP00000265171,9606.ENSP00000268150,9606.ENSP00000276914,9606.ENSP00000295897,9606.ENSP00000302150,9606.ENSP00000341206,9606.ENSP00000348461,9606.ENSP00000376793,9606.ENSP00000398698,9606.ENSP00000406229,9606.ENSP00000417498,9606.ENSP00000451828,9606.ENSP00000478570,9606.ENSP00000484824,9606.ENSP00000485659	GAPDH,APOE,MYH7B,SDHA,EGF,MFGE8,PLIN2,ALB,PRL,CHST4,RAC1,GIG25,TNF,FAT1,MUC4,AKT1,VEGFA,MUC1,MUC5AC
DOID:341	Peripheral vascular disease	4	14	1.66	0.00044	9606.ENSP00000290866,9606.ENSP00000308938,9606.ENSP00000380432,9606.ENSP00000478570	ACE,PLG,INS,VEGFA
DOID:0080355	Hepatobiliary system cancer	6	63	1.18	0.00046	9606.ENSP00000229239,9606.ENSP00000295897,9606.ENSP00000417498,9606.ENSP00000451828,9606.ENSP00000478570,9606.ENSP00000484824	GAPDH,ALB,MUC4,AKT1,VEGFA,MUC1
DOID:4376	Milk allergy	3	3	2.21	0.00048	9606.ENSP00000246891,9606.ENSP00000301046,9606.ENSP00000341030	CSN1S1,LALBA,CSN2
DOID:686	Liver carcinoma	4	15	1.63	0.00051	9606.ENSP00000229239,9606.ENSP00000295897,9606.ENSP00000451828,9606.ENSP00000478570	GAPDH,ALB,AKT1,VEGFA
DOID:18	Urinary system disease	11	315	0.75	0.00059	9606.ENSP00000255030,9606.ENSP00000290167,9606.ENSP00000290866,9606.ENSP00000295897,9606.ENSP00000348461,9606.ENSP00000378517,9606.ENSP00000380432,9606.ENSP00000398698,9606.ENSP00000402152,9606.ENSP00000406229,9606.ENSP00000478570	CRP,WNT4,ACE,ALB,RAC1,SPP1,INS,TNF,SLC12A3,FAT1,VEGFA
DOID:224	Transient cerebral ischemia	3	4	2.08	0.00077	9606.ENSP00000255030,9606.ENSP00000290866,9606.ENSP00000308938	CRP,ACE,PLG
DOID:409	Liver disease	6	72	1.13	0.00085	9606.ENSP00000229239,9606.ENSP00000295897,9606.ENSP00000398698,9606.ENSP00000416066,9606.ENSP00000451828,9606.ENSP00000478570	GAPDH,ALB,TNF,SERPINA1,AKT1,VEGFA
DOID:2462	Retinal vascular disease	4	18	1.55	0.00087	9606.ENSP00000295897,9606.ENSP00000308938,9606.ENSP00000380432,9606.ENSP00000478570	ALB,PLG,INS,VEGFA
DOID:8283	Peritonitis	3	5	1.98	0.0011	9606.ENSP00000255030,9606.ENSP00000295897,9606.ENSP00000398698	CRP,ALB,TNF
DOID:8947	Diabetic retinopathy	3	5	1.98	0.0011	9606.ENSP00000295897,9606.ENSP00000380432,9606.ENSP00000478570	ALB,INS,VEGFA
DOID:9351	Diabetes mellitus	7	118	0.98	0.0011	9606.ENSP00000252486,9606.ENSP00000290866,9606.ENSP00000339191,9606.ENSP00000361151,9606.ENSP00000380432,9606.ENSP00000389814,9606.ENSP00000398698	APOE,ACE,CAV1,CEL,INS,ADIPOQ,TNF
DOID:0050636	Familial visceral amyloidosis	4	21	1.48	0.0013	9606.ENSP00000252486,9606.ENSP00000261267,9606.ENSP00000295897,9606.ENSP00000416066	APOE,LYZ,ALB,SERPINA1
DOID:10155	Intestinal cancer	5	46	1.24	0.0013	9606.ENSP00000268150,9606.ENSP00000341206,9606.ENSP00000451828,9606.ENSP00000478570,9606.ENSP00000485659	MFGE8,CHST4,AKT1,VEGFA,MUC5AC
DOID:170	Endocrine gland cancer	6	84	1.06	0.0016	9606.ENSP00000229239,9606.ENSP00000252486,9606.ENSP00000295897,9606.ENSP00000302150,9606.ENSP00000451828,9606.ENSP00000478570	GAPDH,APOE,ALB,PRL,AKT1,VEGFA
DOID:0050637	Finnish type amyloidosis	3	8	1.78	0.0029	9606.ENSP00000252486,9606.ENSP00000362924,9606.ENSP00000416066	APOE,GSN,SERPINA1
DOID:783	End stage renal disease	3	8	1.78	0.0029	9606.ENSP00000255030,9606.ENSP00000290866,9606.ENSP00000295897	CRP,ACE,ALB
DOID:9408	Acute myocardial infarction	3	8	1.78	0.0029	9606.ENSP00000255030,9606.ENSP00000290866,9606.ENSP00000308938	CRP,ACE,PLG
DOID:2841	Asthma	4	28	1.36	0.0033	9606.ENSP00000255409,9606.ENSP00000303424,9606.ENSP00000398698,9606.ENSP00000485659	CHI3L1,PTGDR,TNF,MUC5AC
DOID:4195	Hyperglycemia	3	10	1.68	0.0045	9606.ENSP00000380432,9606.ENSP00000389814,9606.ENSP00000451828	INS,ADIPOQ,AKT1
DOID:520	Aortic disease	4	31	1.32	0.0045	9606.ENSP00000252486,9606.ENSP00000255030,9606.ENSP00000268150,9606.ENSP00000355896	APOE,CRP,MFGE8,TGFB2
DOID:5672	Large intestine cancer	4	33	1.29	0.0055	9606.ENSP00000268150,9606.ENSP00000341206,9606.ENSP00000451828,9606.ENSP00000478570	MFGE8,CHST4,AKT1,VEGFA
DOID:0080208	Non-alcoholic fatty liver disease	3	12	1.6	0.0068	9606.ENSP00000380432,9606.ENSP00000385523,9606.ENSP00000389814	INS,PPARA,ADIPOQ
DOID:219	Colon cancer	3	14	1.54	0.0098	9606.ENSP00000341206,9606.ENSP00000451828,9606.ENSP00000478570	CHST4,AKT1,VEGFA
DOID:684	Hepatocellular carcinoma	3	14	1.54	0.0098	9606.ENSP00000229239,9606.ENSP00000295897,9606.ENSP00000451828	GAPDH,ALB,AKT1
DOID:9455	Lipid storage disease	5	78	1.01	0.0107	9606.ENSP00000300055,9606.ENSP00000377900,9606.ENSP00000380432,9606.ENSP00000385523,9606.ENSP00000389814	PLIN1,LIPF,INS,PPARA,ADIPOQ
DOID:557	Kidney disease	8	243	0.72	0.0109	9606.ENSP00000255030,9606.ENSP00000290866,9606.ENSP00000295897,9606.ENSP00000378517,9606.ENSP00000380432,9606.ENSP00000398698,9606.ENSP00000402152,9606.ENSP00000478570	CRP,ACE,ALB,SPP1,INS,TNF,SLC12A3,VEGFA
DOID:866	Vein disease	3	15	1.51	0.011	9606.ENSP00000295897,9606.ENSP00000308938,9606.ENSP00000478570	ALB,PLG,VEGFA
DOID:0050117	Disease by infectious agent	9	317	0.66	0.0122	9606.ENSP00000255030,9606.ENSP00000260010,9606.ENSP00000265077,9606.ENSP00000295897,9606.ENSP00000306512,9606.ENSP00000354932,9606.ENSP00000366654,9606.ENSP00000386104,9606.ENSP00000398698	CRP,TLR2,VCAN,ALB,CXCL8,TLR1,CA6,CPE,TNF
DOID:0060521	Cow milk allergy	2	2	2.21	0.0137	9606.ENSP00000246891,9606.ENSP00000301046	CSN1S1,LALBA
DOID:10611	Protein-losing enteropathy	2	2	2.21	0.0137	9606.ENSP00000295897,9606.ENSP00000416066	ALB,SERPINA1
DOID:13207	Proliferative diabetic retinopathy	2	2	2.21	0.0137	9606.ENSP00000380432,9606.ENSP00000478570	INS,VEGFA
DOID:13208	Background diabetic retinopathy	2	2	2.21	0.0137	9606.ENSP00000380432,9606.ENSP00000478570	INS,VEGFA
DOID:1439	Pyuria	2	2	2.21	0.0137	9606.ENSP00000255030,9606.ENSP00000295897	CRP,ALB
DOID:2450	Central retinal vein occlusion	2	2	2.21	0.0137	9606.ENSP00000308938,9606.ENSP00000478570	PLG,VEGFA
DOID:3388	Periodontal disease	3	17	1.45	0.0137	9606.ENSP00000306512,9606.ENSP00000398698,9606.ENSP00000468308	CXCL8,TNF,FAM20A
DOID:0060903	Thrombosis	3	18	1.43	0.0157	9606.ENSP00000255030,9606.ENSP00000295897,9606.ENSP00000308938	CRP,ALB,PLG
DOID:0050339	Commensal bacterial infectious disease	3	20	1.38	0.0205	9606.ENSP00000255030,9606.ENSP00000295897,9606.ENSP00000386104	CRP,ALB,CPE
DOID:0050758	Metabolic acidosis	2	3	2.03	0.0205	9606.ENSP00000295897,9606.ENSP00000380432	ALB,INS
DOID:10690	Mastitis	2	3	2.03	0.0205	9606.ENSP00000246891,9606.ENSP00000341030	CSN1S1,CSN2
DOID:3526	Cerebral infarction	2	3	2.03	0.0205	9606.ENSP00000255030,9606.ENSP00000308938	CRP,PLG
DOID:4248	Coronary stenosis	2	3	2.03	0.0205	9606.ENSP00000255030,9606.ENSP00000290866	CRP,ACE
DOID:6132	Bronchitis	2	3	2.03	0.0205	9606.ENSP00000255030,9606.ENSP00000306512	CRP,CXCL8
DOID:0050338	Primary bacterial infectious disease	5	97	0.92	0.0208	9606.ENSP00000255030,9606.ENSP00000260010,9606.ENSP00000265077,9606.ENSP00000354932,9606.ENSP00000398698	CRP,TLR2,VCAN,TLR1,TNF
DOID:15	Reproductive system disease	8	283	0.66	0.0221	9606.ENSP00000255030,9606.ENSP00000260010,9606.ENSP00000290167,9606.ENSP00000302150,9606.ENSP00000306512,9606.ENSP00000354932,9606.ENSP00000380432,9606.ENSP00000451828	CRP,TLR2,WNT4,PRL,CXCL8,TLR1,INS,AKT1
DOID:2914	Immune system disease	12	611	0.5	0.0232	9606.ENSP00000225831,9606.ENSP00000246891,9606.ENSP00000252486,9606.ENSP00000255030,9606.ENSP00000264932,9606.ENSP00000290866,9606.ENSP00000301046,9606.ENSP00000341030,9606.ENSP00000354932,9606.ENSP00000380432,9606.ENSP00000398698,9606.ENSP00000451828	CCL2,CSN1S1,APOE,CRP,SDHA,ACE,LALBA,CSN2,TLR1,INS,TNF,AKT1
DOID:28	Endocrine system disease	9	362	0.6	0.0235	9606.ENSP00000252486,9606.ENSP00000255030,9606.ENSP00000260010,9606.ENSP00000290167,9606.ENSP00000302150,9606.ENSP00000354932,9606.ENSP00000380432,9606.ENSP00000389814,9606.ENSP00000451828	APOE,CRP,TLR2,WNT4,PRL,TLR1,INS,ADIPOQ,AKT1
DOID:0050848	Obstructive sleep apnea	2	4	1.9	0.0256	9606.ENSP00000255030,9606.ENSP00000380432	CRP,INS
DOID:11396	Pulmonary edema	2	4	1.9	0.0256	9606.ENSP00000295897,9606.ENSP00000398698	ALB,TNF
DOID:11716	Prediabetes syndrome	2	4	1.9	0.0256	9606.ENSP00000380432,9606.ENSP00000389814	INS,ADIPOQ
DOID:1526	Panniculitis	2	4	1.9	0.0256	9606.ENSP00000398698,9606.ENSP00000416066	TNF,SERPINA1
DOID:365	Bladder disease	4	58	1.04	0.0256	9606.ENSP00000255030,9606.ENSP00000295897,9606.ENSP00000348461,9606.ENSP00000406229	CRP,ALB,RAC1,FAT1
DOID:5614	Eye disease	13	715	0.46	0.0256	9606.ENSP00000229239,9606.ENSP00000231751,9606.ENSP00000252486,9606.ENSP00000260010,9606.ENSP00000265077,9606.ENSP00000295897,9606.ENSP00000308938,9606.ENSP00000354932,9606.ENSP00000355896,9606.ENSP00000380432,9606.ENSP00000398698,9606.ENSP00000478570,9606.ENSP00000485659	GAPDH,LTF,APOE,TLR2,VCAN,ALB,PLG,TLR1,TGFB2,INS,TNF,VEGFA,MUC5AC
DOID:1205	Allergic disease	4	60	1.03	0.0284	9606.ENSP00000246891,9606.ENSP00000301046,9606.ENSP00000341030,9606.ENSP00000398698	CSN1S1,LALBA,CSN2,TNF
DOID:0060449	Gelatinous drop-like corneal dystrophy	2	5	1.81	0.0326	9606.ENSP00000231751,9606.ENSP00000252486	LTF,APOE
DOID:0070028	APP-related cerebral amyloid angiopathy	2	5	1.81	0.0326	9606.ENSP00000252486,9606.ENSP00000376793	APOE,GIG25
DOID:11335	Sarcoidosis	2	5	1.81	0.0326	9606.ENSP00000290866,9606.ENSP00000398698	ACE,TNF
DOID:11394	Adult respiratory distress syndrome	2	5	1.81	0.0326	9606.ENSP00000306512,9606.ENSP00000398698	CXCL8,TNF
DOID:13148	Acute cystitis	2	5	1.81	0.0326	9606.ENSP00000255030,9606.ENSP00000295897	CRP,ALB
DOID:26	Pancreas disease	4	63	1.01	0.0326	9606.ENSP00000255030,9606.ENSP00000380432,9606.ENSP00000389814,9606.ENSP00000451828	CRP,INS,ADIPOQ,AKT1
DOID:8805	Intermediate coronary syndrome	2	5	1.81	0.0326	9606.ENSP00000255030,9606.ENSP00000290866	CRP,ACE
DOID:9470	Bacterial meningitis	2	5	1.81	0.0326	9606.ENSP00000255030,9606.ENSP00000398698	CRP,TNF
DOID:2277	Gonadal disease	6	174	0.74	0.035	9606.ENSP00000260010,9606.ENSP00000290167,9606.ENSP00000302150,9606.ENSP00000354932,9606.ENSP00000380432,9606.ENSP00000451828	TLR2,WNT4,PRL,TLR1,INS,AKT1
DOID:229	Female reproductive system disease	6	177	0.74	0.0377	9606.ENSP00000255030,9606.ENSP00000290167,9606.ENSP00000302150,9606.ENSP00000306512,9606.ENSP00000380432,9606.ENSP00000451828	CRP,WNT4,PRL,CXCL8,INS,AKT1
DOID:0050731	Vitamin b12 deficiency	2	6	1.73	0.0395	9606.ENSP00000257264,9606.ENSP00000355536	TCN1,MTR
DOID:0080547	Non-alcoholic steatohepatitis	2	6	1.73	0.0395	9606.ENSP00000380432,9606.ENSP00000385523	INS,PPARA
DOID:10603	Glucose intolerance	2	6	1.73	0.0395	9606.ENSP00000380432,9606.ENSP00000389814	INS,ADIPOQ
DOID:974	Upper respiratory tract disease	4	70	0.96	0.0424	9606.ENSP00000255030,9606.ENSP00000260010,9606.ENSP00000354932,9606.ENSP00000451828	CRP,TLR2,TLR1,AKT1
DOID:403	Mouth disease	5	122	0.82	0.0426	9606.ENSP00000227266,9606.ENSP00000255030,9606.ENSP00000306512,9606.ENSP00000398698,9606.ENSP00000468308	CTSC,CRP,CXCL8,TNF,FAM20A
DOID:535	Sleep disorder	3	31	1.19	0.0436	9606.ENSP00000255030,9606.ENSP00000380432,9606.ENSP00000398698	CRP,INS,TNF
DOID:1123	Spondyloarthropathy	2	7	1.66	0.0477	9606.ENSP00000255030,9606.ENSP00000398698	CRP,TNF
DOID:2703	Synovitis	2	7	1.66	0.0477	9606.ENSP00000255030,9606.ENSP00000398698	CRP,TNF
DOID:3407	Carotid artery disease	2	7	1.66	0.0477	9606.ENSP00000255030,9606.ENSP00000308938	CRP,PLG
DOID:0050155	Sensory system disease	14	887	0.4	0.0484	9606.ENSP00000229239,9606.ENSP00000231751,9606.ENSP00000252486,9606.ENSP00000260010,9606.ENSP00000265077,9606.ENSP00000265131,9606.ENSP00000295897,9606.ENSP00000308938,9606.ENSP00000354932,9606.ENSP00000355896,9606.ENSP00000380432,9606.ENSP00000398698,9606.ENSP00000478570,9606.ENSP00000485659	GAPDH,LTF,APOE,TLR2,VCAN,TNC,ALB,PLG,TLR1,TGFB2,INS,TNF,VEGFA,MUC5AC
DOID:1923	Disorders of sexual development	3	33	1.16	0.0495	9606.ENSP00000290167,9606.ENSP00000302150,9606.ENSP00000380432	WNT4,PRL,INS

## Sheet: C_Cluster_Diseases
#term ID	term description	observed gene count	background gene count	strength	false discovery rate	matching proteins in your network (IDs)	matching proteins in your network (labels)
DOID:1439	Pyuria	2	2	3.15	0.0124	9606.ENSP00000255030,9606.ENSP00000295897	CRP,ALB
DOID:0050829	Pericardium disease	2	8	2.54	0.0217	9606.ENSP00000255030,9606.ENSP00000295897	CRP,ALB
DOID:11162	Respiratory failure	2	10	2.45	0.0217	9606.ENSP00000255030,9606.ENSP00000295897	CRP,ALB
DOID:13148	Acute cystitis	2	5	2.75	0.0217	9606.ENSP00000255030,9606.ENSP00000295897	CRP,ALB
DOID:1602	Lymphadenitis	2	9	2.49	0.0217	9606.ENSP00000255030,9606.ENSP00000386636	CRP,SSB
DOID:783	End stage renal disease	2	8	2.54	0.0217	9606.ENSP00000255030,9606.ENSP00000295897	CRP,ALB
DOID:8283	Peritonitis	2	5	2.75	0.0217	9606.ENSP00000255030,9606.ENSP00000295897	CRP,ALB
DOID:9120	Amyloidosis	3	70	1.78	0.0217	9606.ENSP00000284981,9606.ENSP00000295897,9606.ENSP00000323929	APP,ALB,A2M
DOID:10854	Salivary gland disease	2	15	2.27	0.0255	9606.ENSP00000255030,9606.ENSP00000386636	CRP,SSB
DOID:0050339	Commensal bacterial infectious disease	2	20	2.15	0.0326	9606.ENSP00000255030,9606.ENSP00000295897	CRP,ALB
DOID:0060903	Thrombosis	2	18	2.19	0.0326	9606.ENSP00000255030,9606.ENSP00000295897	CRP,ALB
DOID:326	Ischemia	2	23	2.08	0.0385	9606.ENSP00000255030,9606.ENSP00000295897	CRP,ALB
DOID:552	Pneumonia	2	25	2.05	0.0424	9606.ENSP00000255030,9606.ENSP00000295897	CRP,ALB

## Sheet: D_Cluster_Diseases
#term ID	term description	observed gene count	background gene count	strength	false discovery rate	matching proteins in your network (IDs)	matching proteins in your network (labels)
DOID:0014667	Disease of metabolism	32	997	0.78	6.28e-13	9606.ENSP00000227667,9606.ENSP00000233242,9606.ENSP00000236850,9606.ENSP00000237014,9606.ENSP00000241052,9606.ENSP00000242067,9606.ENSP00000245907,9606.ENSP00000255030,9606.ENSP00000261267,9606.ENSP00000262374,9606.ENSP00000264613,9606.ENSP00000292401,9606.ENSP00000295897,9606.ENSP00000302665,9606.ENSP00000306361,9606.ENSP00000308541,9606.ENSP00000312652,9606.ENSP00000348170,9606.ENSP00000350425,…	APOC3,APOB,APOA1,TTR,CAT,BBS9,C3,CRP,LYZ,ALG1,CP,AZGP1,ALB,IGF1,FGA,F2,LEP,HP,APOA4,CNDP1,MGEA5,COG2,ABCA1,ALDH4A1,GIG25,MMACHC,PPARA,ALAD,TNF,SERPINA1,SEPP1,LDLR
DOID:4	Disease	71	5921	0.35	9.45e-12	9606.ENSP00000011653,9606.ENSP00000164024,9606.ENSP00000215727,9606.ENSP00000221972,9606.ENSP00000225275,9606.ENSP00000227667,9606.ENSP00000229135,9606.ENSP00000233242,9606.ENSP00000234071,9606.ENSP00000236850,9606.ENSP00000237014,9606.ENSP00000241052,9606.ENSP00000242067,9606.ENSP00000245907,9606.ENSP00000252699,9606.ENSP00000254043,9606.ENSP00000254079,9606.ENSP00000255030,9606.ENSP00000255409,…	CD4,CELSR3,SERPIND1,CD79A,MPO,APOC3,IFNG,APOB,PROC,APOA1,TTR,CAT,BBS9,C3,ACTN4,KRT15,PPP1R1B,CRP,CHI3L1,LYZ,VWF,TRPA1,ALG1,BCHE,CP,SQLE,PLA2G7,AZGP1,ALB,C2,MMP3,CD320,LGALS4,IGF1,FGB,YWHAG,FGA,CXCL8,GLUL,F2,LEP,TRPM8,FGG,SERPINB4,HP,APOA4,CNDP1,MYLK,MGEA5,AGT,COG2,TPM3,RBP4,OGT,ABCA1,ALDH4A1,RPS6KA3,KRT6A,IGFBP3,GIG25,MMACHC,PPARA,ALAD,IDH1,TNF,SERPINA1,SEPP1,SP7,LDLR,TRPV1,MSMB
DOID:0050636	Familial visceral amyloidosis	9	21	1.9	4.7e-11	9606.ENSP00000227667,9606.ENSP00000236850,9606.ENSP00000237014,9606.ENSP00000261267,9606.ENSP00000292401,9606.ENSP00000295897,9606.ENSP00000306361,9606.ENSP00000350425,9606.ENSP00000416066	APOC3,APOA1,TTR,LYZ,AZGP1,ALB,FGA,APOA4,SERPINA1
DOID:0060158	Acquired metabolic disease	18	320	1.02	2.45e-10	9606.ENSP00000227667,9606.ENSP00000236850,9606.ENSP00000237014,9606.ENSP00000242067,9606.ENSP00000245907,9606.ENSP00000261267,9606.ENSP00000264613,9606.ENSP00000292401,9606.ENSP00000295897,9606.ENSP00000302665,9606.ENSP00000306361,9606.ENSP00000308541,9606.ENSP00000312652,9606.ENSP00000350425,9606.ENSP00000376793,9606.ENSP00000398698,9606.ENSP00000416066,9606.ENSP00000420939	APOC3,APOA1,TTR,BBS9,C3,LYZ,CP,AZGP1,ALB,IGF1,FGA,F2,LEP,APOA4,GIG25,TNF,SERPINA1,SEPP1
DOID:9120	Amyloidosis	11	70	1.47	4.55e-10	9606.ENSP00000227667,9606.ENSP00000236850,9606.ENSP00000237014,9606.ENSP00000245907,9606.ENSP00000261267,9606.ENSP00000292401,9606.ENSP00000295897,9606.ENSP00000306361,9606.ENSP00000350425,9606.ENSP00000376793,9606.ENSP00000416066	APOC3,APOA1,TTR,C3,LYZ,AZGP1,ALB,FGA,APOA4,GIG25,SERPINA1
DOID:0050828	Artery disease	10	118	1.2	1.19e-06	9606.ENSP00000233242,9606.ENSP00000236850,9606.ENSP00000255030,9606.ENSP00000295897,9606.ENSP00000306512,9606.ENSP00000308541,9606.ENSP00000353452,9606.ENSP00000355627,9606.ENSP00000363868,9606.ENSP00000398698	APOB,APOA1,CRP,ALB,CXCL8,F2,MYLK,AGT,ABCA1,TNF
DOID:7	Disease of anatomical entity	52	4452	0.34	1.31e-06	9606.ENSP00000011653,9606.ENSP00000215727,9606.ENSP00000221972,9606.ENSP00000225275,9606.ENSP00000229135,9606.ENSP00000233242,9606.ENSP00000234071,9606.ENSP00000236850,9606.ENSP00000237014,9606.ENSP00000245907,9606.ENSP00000252699,9606.ENSP00000254043,9606.ENSP00000254079,9606.ENSP00000255030,9606.ENSP00000255409,9606.ENSP00000261405,9606.ENSP00000262209,9606.ENSP00000264613,9606.ENSP00000265896,…	CD4,SERPIND1,CD79A,MPO,IFNG,APOB,PROC,APOA1,TTR,C3,ACTN4,KRT15,PPP1R1B,CRP,CHI3L1,VWF,TRPA1,CP,SQLE,PLA2G7,ALB,C2,MMP3,CD320,LGALS4,IGF1,FGB,YWHAG,FGA,CXCL8,GLUL,F2,LEP,TRPM8,FGG,SERPINB4,HP,APOA4,CNDP1,MYLK,AGT,TPM3,RBP4,ABCA1,KRT6A,GIG25,IDH1,TNF,SERPINA1,SP7,TRPV1,MSMB
DOID:178	Vascular disease	12	223	1	2.55e-06	9606.ENSP00000225275,9606.ENSP00000233242,9606.ENSP00000236850,9606.ENSP00000255030,9606.ENSP00000261405,9606.ENSP00000295897,9606.ENSP00000306512,9606.ENSP00000308541,9606.ENSP00000353452,9606.ENSP00000355627,9606.ENSP00000363868,9606.ENSP00000398698	MPO,APOB,APOA1,CRP,VWF,ALB,CXCL8,F2,MYLK,AGT,ABCA1,TNF
DOID:1247	Blood coagulation disease	8	76	1.29	7.61e-06	9606.ENSP00000215727,9606.ENSP00000234071,9606.ENSP00000261405,9606.ENSP00000306099,9606.ENSP00000306361,9606.ENSP00000308541,9606.ENSP00000336829,9606.ENSP00000348170	SERPIND1,PROC,VWF,FGB,FGA,F2,FGG,HP
DOID:0050161	Lower respiratory tract disease	11	206	1	1e-05	9606.ENSP00000011653,9606.ENSP00000225275,9606.ENSP00000229135,9606.ENSP00000255030,9606.ENSP00000255409,9606.ENSP00000274793,9606.ENSP00000295897,9606.ENSP00000306512,9606.ENSP00000308541,9606.ENSP00000398698,9606.ENSP00000416066	CD4,MPO,IFNG,CRP,CHI3L1,PLA2G7,ALB,CXCL8,F2,TNF,SERPINA1
DOID:1579	Respiratory system disease	12	263	0.93	1.07e-05	9606.ENSP00000011653,9606.ENSP00000225275,9606.ENSP00000229135,9606.ENSP00000255030,9606.ENSP00000255409,9606.ENSP00000274793,9606.ENSP00000295897,9606.ENSP00000306512,9606.ENSP00000308541,9606.ENSP00000343445,9606.ENSP00000398698,9606.ENSP00000416066	CD4,MPO,IFNG,CRP,CHI3L1,PLA2G7,ALB,CXCL8,F2,SERPINB4,TNF,SERPINA1
DOID:655	Inherited metabolic disorder	18	726	0.66	2.73e-05	9606.ENSP00000227667,9606.ENSP00000233242,9606.ENSP00000236850,9606.ENSP00000241052,9606.ENSP00000255030,9606.ENSP00000262374,9606.ENSP00000264613,9606.ENSP00000348170,9606.ENSP00000351682,9606.ENSP00000354850,9606.ENSP00000355629,9606.ENSP00000363868,9606.ENSP00000364490,9606.ENSP00000383840,9606.ENSP00000385523,9606.ENSP00000386284,9606.ENSP00000416066,9606.ENSP00000454071	APOC3,APOB,APOA1,CAT,CRP,ALG1,CP,HP,CNDP1,MGEA5,COG2,ABCA1,ALDH4A1,MMACHC,PPARA,ALAD,SERPINA1,LDLR
DOID:1936	Atherosclerosis	5	17	1.74	3.24e-05	9606.ENSP00000233242,9606.ENSP00000236850,9606.ENSP00000255030,9606.ENSP00000363868,9606.ENSP00000398698	APOB,APOA1,CRP,ABCA1,TNF
DOID:3118	Hepatobiliary disease	9	141	1.08	3.24e-05	9606.ENSP00000011653,9606.ENSP00000255030,9606.ENSP00000264613,9606.ENSP00000295897,9606.ENSP00000307900,9606.ENSP00000308541,9606.ENSP00000390265,9606.ENSP00000398698,9606.ENSP00000416066	CD4,CRP,CP,ALB,GLUL,F2,IDH1,TNF,SERPINA1
DOID:1176	Bronchial disease	6	38	1.47	3.27e-05	9606.ENSP00000011653,9606.ENSP00000255030,9606.ENSP00000255409,9606.ENSP00000274793,9606.ENSP00000306512,9606.ENSP00000398698	CD4,CRP,CHI3L1,PLA2G7,CXCL8,TNF
DOID:2452	Thrombophilia	5	18	1.71	3.27e-05	9606.ENSP00000215727,9606.ENSP00000234071,9606.ENSP00000261405,9606.ENSP00000308541,9606.ENSP00000348170	SERPIND1,PROC,VWF,F2,HP
DOID:1287	Cardiovascular system disease	14	454	0.76	4.48e-05	9606.ENSP00000011653,9606.ENSP00000225275,9606.ENSP00000233242,9606.ENSP00000236850,9606.ENSP00000237014,9606.ENSP00000255030,9606.ENSP00000261405,9606.ENSP00000295897,9606.ENSP00000306512,9606.ENSP00000308541,9606.ENSP00000353452,9606.ENSP00000355627,9606.ENSP00000363868,9606.ENSP00000398698	CD4,MPO,APOB,APOA1,TTR,CRP,VWF,ALB,CXCL8,F2,MYLK,AGT,ABCA1,TNF
DOID:409	Liver disease	7	72	1.26	4.66e-05	9606.ENSP00000011653,9606.ENSP00000264613,9606.ENSP00000295897,9606.ENSP00000307900,9606.ENSP00000308541,9606.ENSP00000398698,9606.ENSP00000416066	CD4,CP,ALB,GLUL,F2,TNF,SERPINA1
DOID:0050739	Autosomal genetic disease	32	2323	0.41	7.14e-05	9606.ENSP00000164024,9606.ENSP00000215727,9606.ENSP00000227667,9606.ENSP00000233242,9606.ENSP00000234071,9606.ENSP00000237014,9606.ENSP00000242067,9606.ENSP00000245907,9606.ENSP00000252699,9606.ENSP00000254043,9606.ENSP00000261405,9606.ENSP00000264613,9606.ENSP00000299367,9606.ENSP00000302100,9606.ENSP00000302665,9606.ENSP00000306099,9606.ENSP00000306361,9606.ENSP00000306512,9606.ENSP00000307900,…	CELSR3,SERPIND1,APOC3,APOB,PROC,TTR,BBS9,C3,ACTN4,KRT15,VWF,CP,C2,LGALS4,IGF1,FGB,FGA,CXCL8,GLUL,F2,LEP,FGG,MGEA5,COG2,TPM3,ABCA1,ALDH4A1,KRT6A,IGFBP3,GIG25,SERPINA1,SP7
DOID:552	Pneumonia	5	25	1.57	0.0001	9606.ENSP00000011653,9606.ENSP00000255030,9606.ENSP00000295897,9606.ENSP00000306512,9606.ENSP00000398698	CD4,CRP,ALB,CXCL8,TNF
DOID:850	Lung disease	9	172	0.99	0.0001	9606.ENSP00000011653,9606.ENSP00000225275,9606.ENSP00000229135,9606.ENSP00000255030,9606.ENSP00000295897,9606.ENSP00000306512,9606.ENSP00000308541,9606.ENSP00000398698,9606.ENSP00000416066	CD4,MPO,IFNG,CRP,ALB,CXCL8,F2,TNF,SERPINA1
DOID:0050177	Monogenic disease	35	2778	0.37	0.00012	9606.ENSP00000011653,9606.ENSP00000164024,9606.ENSP00000215727,9606.ENSP00000227667,9606.ENSP00000233242,9606.ENSP00000234071,9606.ENSP00000237014,9606.ENSP00000242067,9606.ENSP00000245907,9606.ENSP00000252699,9606.ENSP00000254043,9606.ENSP00000261405,9606.ENSP00000264613,9606.ENSP00000299367,9606.ENSP00000302100,9606.ENSP00000302665,9606.ENSP00000306099,9606.ENSP00000306361,9606.ENSP00000306512,…	CD4,CELSR3,SERPIND1,APOC3,APOB,PROC,TTR,BBS9,C3,ACTN4,KRT15,VWF,CP,C2,LGALS4,IGF1,FGB,FGA,CXCL8,GLUL,F2,LEP,FGG,MGEA5,COG2,TPM3,ABCA1,ALDH4A1,RPS6KA3,KRT6A,IGFBP3,GIG25,MMACHC,SERPINA1,SP7
DOID:11162	Respiratory failure	4	10	1.87	0.00013	9606.ENSP00000255030,9606.ENSP00000295897,9606.ENSP00000306512,9606.ENSP00000398698	CRP,ALB,CXCL8,TNF
DOID:16	Integumentary system disease	14	534	0.69	0.00022	9606.ENSP00000011653,9606.ENSP00000225275,9606.ENSP00000229135,9606.ENSP00000236850,9606.ENSP00000254043,9606.ENSP00000255030,9606.ENSP00000265896,9606.ENSP00000295897,9606.ENSP00000302665,9606.ENSP00000307900,9606.ENSP00000350425,9606.ENSP00000369317,9606.ENSP00000398698,9606.ENSP00000416066	CD4,MPO,IFNG,APOA1,KRT15,CRP,SQLE,ALB,IGF1,GLUL,APOA4,KRT6A,TNF,SERPINA1
DOID:2237	Hepatitis	4	12	1.79	0.00022	9606.ENSP00000011653,9606.ENSP00000295897,9606.ENSP00000308541,9606.ENSP00000398698	CD4,ALB,F2,TNF
DOID:2921	Glomerulonephritis	5	32	1.46	0.00023	9606.ENSP00000225275,9606.ENSP00000245907,9606.ENSP00000252699,9606.ENSP00000295897,9606.ENSP00000398698	MPO,C3,ACTN4,ALB,TNF
DOID:399	Tuberculosis	4	13	1.76	0.00026	9606.ENSP00000011653,9606.ENSP00000229135,9606.ENSP00000255030,9606.ENSP00000398698	CD4,IFNG,CRP,TNF
DOID:37	Skin disease	13	481	0.7	0.00033	9606.ENSP00000011653,9606.ENSP00000225275,9606.ENSP00000229135,9606.ENSP00000236850,9606.ENSP00000254043,9606.ENSP00000255030,9606.ENSP00000265896,9606.ENSP00000295897,9606.ENSP00000302665,9606.ENSP00000350425,9606.ENSP00000369317,9606.ENSP00000398698,9606.ENSP00000416066	CD4,MPO,IFNG,APOA1,KRT15,CRP,SQLE,ALB,IGF1,APOA4,KRT6A,TNF,SERPINA1
DOID:74	Hematopoietic system disease	12	409	0.74	0.00036	9606.ENSP00000011653,9606.ENSP00000215727,9606.ENSP00000221972,9606.ENSP00000225275,9606.ENSP00000234071,9606.ENSP00000261405,9606.ENSP00000306099,9606.ENSP00000306361,9606.ENSP00000308541,9606.ENSP00000336829,9606.ENSP00000348170,9606.ENSP00000390265	CD4,SERPIND1,CD79A,MPO,PROC,VWF,FGB,FGA,F2,FGG,HP,IDH1
DOID:2236	Congenital afibrinogenemia	3	3	2.27	0.0004	9606.ENSP00000306099,9606.ENSP00000306361,9606.ENSP00000336829	FGB,FGA,FGG
DOID:2957	Pulmonary tuberculosis	3	3	2.27	0.0004	9606.ENSP00000011653,9606.ENSP00000229135,9606.ENSP00000398698	CD4,IFNG,TNF
DOID:77	Gastrointestinal system disease	13	510	0.68	0.00052	9606.ENSP00000011653,9606.ENSP00000229135,9606.ENSP00000255030,9606.ENSP00000264613,9606.ENSP00000295897,9606.ENSP00000301458,9606.ENSP00000306512,9606.ENSP00000307900,9606.ENSP00000308541,9606.ENSP00000353452,9606.ENSP00000390265,9606.ENSP00000398698,9606.ENSP00000416066	CD4,IFNG,CRP,CP,ALB,CD320,CXCL8,GLUL,F2,MYLK,IDH1,TNF,SERPINA1
DOID:0060903	Thrombosis	4	18	1.62	0.00061	9606.ENSP00000255030,9606.ENSP00000261405,9606.ENSP00000295897,9606.ENSP00000308541	CRP,VWF,ALB,F2
DOID:104	Bacterial infectious disease	7	122	1.03	0.00068	9606.ENSP00000011653,9606.ENSP00000229135,9606.ENSP00000245907,9606.ENSP00000255030,9606.ENSP00000295897,9606.ENSP00000306512,9606.ENSP00000398698	CD4,IFNG,C3,CRP,ALB,CXCL8,TNF
DOID:5295	Intestinal disease	8	181	0.92	0.00088	9606.ENSP00000011653,9606.ENSP00000229135,9606.ENSP00000255030,9606.ENSP00000295897,9606.ENSP00000301458,9606.ENSP00000353452,9606.ENSP00000398698,9606.ENSP00000416066	CD4,IFNG,CRP,ALB,CD320,MYLK,TNF,SERPINA1
DOID:8283	Peritonitis	3	5	2.05	0.00089	9606.ENSP00000255030,9606.ENSP00000295897,9606.ENSP00000398698	CRP,ALB,TNF
DOID:9470	Bacterial meningitis	3	5	2.05	0.00089	9606.ENSP00000011653,9606.ENSP00000255030,9606.ENSP00000398698	CD4,CRP,TNF
DOID:2703	Synovitis	3	7	1.9	0.0018	9606.ENSP00000255030,9606.ENSP00000299855,9606.ENSP00000398698	CRP,MMP3,TNF
DOID:3393	Coronary artery disease	4	27	1.44	0.0022	9606.ENSP00000233242,9606.ENSP00000236850,9606.ENSP00000255030,9606.ENSP00000306512	APOB,APOA1,CRP,CXCL8
DOID:0050598	Extrapulmonary tuberculosis	3	8	1.84	0.0023	9606.ENSP00000011653,9606.ENSP00000229135,9606.ENSP00000255030	CD4,IFNG,CRP
DOID:0050829	Pericardium disease	3	8	1.84	0.0023	9606.ENSP00000255030,9606.ENSP00000295897,9606.ENSP00000308541	CRP,ALB,F2
DOID:0060050	Autoimmune disease of blood	3	8	1.84	0.0023	9606.ENSP00000011653,9606.ENSP00000225275,9606.ENSP00000348170	CD4,MPO,HP
DOID:2043	Hepatitis b	3	8	1.84	0.0023	9606.ENSP00000011653,9606.ENSP00000295897,9606.ENSP00000308541	CD4,ALB,F2
DOID:2841	Asthma	4	28	1.43	0.0023	9606.ENSP00000011653,9606.ENSP00000255409,9606.ENSP00000274793,9606.ENSP00000398698	CD4,CHI3L1,PLA2G7,TNF
DOID:1387	Hypolipoproteinemia	3	9	1.79	0.0027	9606.ENSP00000233242,9606.ENSP00000236850,9606.ENSP00000363868	APOB,APOA1,ABCA1
DOID:14566	Disease of cellular proliferation	17	1012	0.5	0.0027	9606.ENSP00000011653,9606.ENSP00000215727,9606.ENSP00000221972,9606.ENSP00000225275,9606.ENSP00000237014,9606.ENSP00000254043,9606.ENSP00000295897,9606.ENSP00000301458,9606.ENSP00000302665,9606.ENSP00000307900,9606.ENSP00000343445,9606.ENSP00000350425,9606.ENSP00000357516,9606.ENSP00000376793,9606.ENSP00000390265,9606.ENSP00000398698,9606.ENSP00000463092	CD4,SERPIND1,CD79A,MPO,TTR,KRT15,ALB,CD320,IGF1,GLUL,SERPINB4,APOA4,TPM3,GIG25,IDH1,TNF,MSMB
DOID:374	Nutrition disease	6	110	1.01	0.0031	9606.ENSP00000237014,9606.ENSP00000242067,9606.ENSP00000295897,9606.ENSP00000308541,9606.ENSP00000312652,9606.ENSP00000420939	TTR,BBS9,ALB,F2,LEP,SEPP1
DOID:121	Vaginal disease	3	11	1.71	0.0042	9606.ENSP00000011653,9606.ENSP00000255030,9606.ENSP00000306512	CD4,CRP,CXCL8
DOID:2529	Splenic disease	3	11	1.71	0.0042	9606.ENSP00000011653,9606.ENSP00000255030,9606.ENSP00000308541	CD4,CRP,F2
DOID:0050117	Disease by infectious agent	9	317	0.72	0.0048	9606.ENSP00000011653,9606.ENSP00000229135,9606.ENSP00000245907,9606.ENSP00000255030,9606.ENSP00000265896,9606.ENSP00000295897,9606.ENSP00000306512,9606.ENSP00000308541,9606.ENSP00000398698	CD4,IFNG,C3,CRP,SQLE,ALB,CXCL8,F2,TNF
DOID:10763	Hypertension	4	36	1.32	0.0048	9606.ENSP00000255030,9606.ENSP00000295897,9606.ENSP00000355627,9606.ENSP00000398698	CRP,ALB,AGT,TNF
DOID:18	Urinary system disease	9	315	0.73	0.0048	9606.ENSP00000011653,9606.ENSP00000225275,9606.ENSP00000245907,9606.ENSP00000252699,9606.ENSP00000255030,9606.ENSP00000295897,9606.ENSP00000308541,9606.ENSP00000348170,9606.ENSP00000398698	CD4,MPO,C3,ACTN4,CRP,ALB,F2,HP,TNF
DOID:3146	Lipid metabolism disorder	5	74	1.1	0.0048	9606.ENSP00000227667,9606.ENSP00000233242,9606.ENSP00000236850,9606.ENSP00000363868,9606.ENSP00000454071	APOC3,APOB,APOA1,ABCA1,LDLR
DOID:557	Kidney disease	8	243	0.79	0.0048	9606.ENSP00000225275,9606.ENSP00000245907,9606.ENSP00000252699,9606.ENSP00000255030,9606.ENSP00000295897,9606.ENSP00000308541,9606.ENSP00000348170,9606.ENSP00000398698	MPO,C3,ACTN4,CRP,ALB,F2,HP,TNF
DOID:5113	Nutritional deficiency disease	4	40	1.27	0.0064	9606.ENSP00000237014,9606.ENSP00000295897,9606.ENSP00000308541,9606.ENSP00000420939	TTR,ALB,F2,SEPP1
DOID:5082	Liver cirrhosis	3	15	1.57	0.0081	9606.ENSP00000295897,9606.ENSP00000308541,9606.ENSP00000416066	ALB,F2,SERPINA1
DOID:612	Primary immunodeficiency disease	10	426	0.64	0.0081	9606.ENSP00000011653,9606.ENSP00000225275,9606.ENSP00000229135,9606.ENSP00000237014,9606.ENSP00000245907,9606.ENSP00000255030,9606.ENSP00000299367,9606.ENSP00000308541,9606.ENSP00000348170,9606.ENSP00000398698	CD4,MPO,IFNG,TTR,C3,CRP,C2,F2,HP,TNF
DOID:1168	Familial hyperlipidemia	3	16	1.54	0.0093	9606.ENSP00000233242,9606.ENSP00000236850,9606.ENSP00000454071	APOB,APOA1,LDLR
DOID:863	Nervous system disease	25	2132	0.34	0.0093	9606.ENSP00000011653,9606.ENSP00000225275,9606.ENSP00000229135,9606.ENSP00000233242,9606.ENSP00000236850,9606.ENSP00000237014,9606.ENSP00000245907,9606.ENSP00000254079,9606.ENSP00000255030,9606.ENSP00000262209,9606.ENSP00000295897,9606.ENSP00000299367,9606.ENSP00000299855,9606.ENSP00000302100,9606.ENSP00000302665,9606.ENSP00000306330,9606.ENSP00000308541,9606.ENSP00000323926,9606.ENSP00000351682,…	CD4,MPO,IFNG,APOB,APOA1,TTR,C3,PPP1R1B,CRP,TRPA1,ALB,C2,MMP3,LGALS4,IGF1,YWHAG,F2,TRPM8,CNDP1,RBP4,GIG25,IDH1,TNF,TRPV1,MSMB
DOID:865	Vasculitis	3	17	1.52	0.0106	9606.ENSP00000225275,9606.ENSP00000255030,9606.ENSP00000308541	MPO,CRP,F2
DOID:10611	Protein-losing enteropathy	2	2	2.27	0.0111	9606.ENSP00000295897,9606.ENSP00000416066	ALB,SERPINA1
DOID:11801	Protein-energy malnutrition	2	2	2.27	0.0111	9606.ENSP00000237014,9606.ENSP00000295897	TTR,ALB
DOID:1439	Pyuria	2	2	2.27	0.0111	9606.ENSP00000255030,9606.ENSP00000295897	CRP,ALB
DOID:718	Autoimmune hemolytic anemia	2	2	2.27	0.0111	9606.ENSP00000011653,9606.ENSP00000348170	CD4,HP
DOID:1074	Kidney failure	3	18	1.49	0.0114	9606.ENSP00000255030,9606.ENSP00000295897,9606.ENSP00000308541	CRP,ALB,F2
DOID:649	Prion disease	3	18	1.49	0.0114	9606.ENSP00000236850,9606.ENSP00000245907,9606.ENSP00000463092	APOA1,C3,MSMB
DOID:0050338	Primary bacterial infectious disease	5	97	0.98	0.0131	9606.ENSP00000011653,9606.ENSP00000229135,9606.ENSP00000245907,9606.ENSP00000255030,9606.ENSP00000398698	CD4,IFNG,C3,CRP,TNF
DOID:417	Autoimmune disease	8	294	0.71	0.0131	9606.ENSP00000011653,9606.ENSP00000225275,9606.ENSP00000229135,9606.ENSP00000237014,9606.ENSP00000255030,9606.ENSP00000308541,9606.ENSP00000348170,9606.ENSP00000398698	CD4,MPO,IFNG,TTR,CRP,F2,HP,TNF
DOID:0050339	Commensal bacterial infectious disease	3	20	1.45	0.0143	9606.ENSP00000011653,9606.ENSP00000255030,9606.ENSP00000295897	CD4,CRP,ALB
DOID:10772	Thrombotic thrombocytopenic purpura	2	3	2.09	0.0163	9606.ENSP00000261405,9606.ENSP00000348170	VWF,HP
DOID:112	Esophageal varix	2	3	2.09	0.0163	9606.ENSP00000295897,9606.ENSP00000308541	ALB,F2
DOID:118	Pericardial effusion	2	3	2.09	0.0163	9606.ENSP00000255030,9606.ENSP00000308541	CRP,F2
DOID:11823	Hepatorenal syndrome	2	3	2.09	0.0163	9606.ENSP00000295897,9606.ENSP00000308541	ALB,F2
DOID:12549	Hepatitis a	2	3	2.09	0.0163	9606.ENSP00000295897,9606.ENSP00000308541	ALB,F2
DOID:13809	Familial combined hyperlipidemia	2	3	2.09	0.0163	9606.ENSP00000233242,9606.ENSP00000236850	APOB,APOA1
DOID:6132	Bronchitis	2	3	2.09	0.0163	9606.ENSP00000255030,9606.ENSP00000306512	CRP,CXCL8
DOID:9521	Laron syndrome	2	3	2.09	0.0163	9606.ENSP00000302665,9606.ENSP00000370473	IGF1,IGFBP3
DOID:0060180	Colitis	3	22	1.41	0.0164	9606.ENSP00000011653,9606.ENSP00000229135,9606.ENSP00000398698	CD4,IFNG,TNF
DOID:576	Proteinuria	3	22	1.41	0.0164	9606.ENSP00000245907,9606.ENSP00000295897,9606.ENSP00000348170	C3,ALB,HP
DOID:326	Ischemia	3	23	1.39	0.018	9606.ENSP00000255030,9606.ENSP00000295897,9606.ENSP00000398698	CRP,ALB,TNF
DOID:934	Viral infectious disease	5	108	0.94	0.018	9606.ENSP00000011653,9606.ENSP00000255030,9606.ENSP00000295897,9606.ENSP00000308541,9606.ENSP00000398698	CD4,CRP,ALB,F2,TNF
DOID:0050848	Obstructive sleep apnea	2	4	1.97	0.021	9606.ENSP00000255030,9606.ENSP00000312652	CRP,LEP
DOID:10762	Portal hypertension	2	4	1.97	0.021	9606.ENSP00000295897,9606.ENSP00000308541	ALB,F2
DOID:11396	Pulmonary edema	2	4	1.97	0.021	9606.ENSP00000295897,9606.ENSP00000398698	ALB,TNF
DOID:11695	Portal vein thrombosis	2	4	1.97	0.021	9606.ENSP00000295897,9606.ENSP00000308541	ALB,F2
DOID:13413	Hepatic encephalopathy	2	4	1.97	0.021	9606.ENSP00000295897,9606.ENSP00000308541	ALB,F2
DOID:1388	Tangier disease	2	4	1.97	0.021	9606.ENSP00000236850,9606.ENSP00000363868	APOA1,ABCA1
DOID:1526	Panniculitis	2	4	1.97	0.021	9606.ENSP00000398698,9606.ENSP00000416066	TNF,SERPINA1
DOID:319	Spinal cord disease	3	25	1.35	0.021	9606.ENSP00000011653,9606.ENSP00000237014,9606.ENSP00000390265	CD4,TTR,IDH1
DOID:3756	Protein c deficiency	2	4	1.97	0.021	9606.ENSP00000234071,9606.ENSP00000308541	PROC,F2
DOID:8689	Anorexia nervosa	2	4	1.97	0.021	9606.ENSP00000302665,9606.ENSP00000312652	IGF1,LEP
DOID:2914	Immune system disease	11	611	0.53	0.022	9606.ENSP00000011653,9606.ENSP00000221972,9606.ENSP00000225275,9606.ENSP00000229135,9606.ENSP00000237014,9606.ENSP00000245907,9606.ENSP00000255030,9606.ENSP00000299367,9606.ENSP00000308541,9606.ENSP00000348170,9606.ENSP00000398698	CD4,CD79A,MPO,IFNG,TTR,C3,CRP,C2,F2,HP,TNF
DOID:0050736	Autosomal dominant disease	16	1163	0.41	0.0224	9606.ENSP00000164024,9606.ENSP00000215727,9606.ENSP00000227667,9606.ENSP00000234071,9606.ENSP00000237014,9606.ENSP00000245907,9606.ENSP00000252699,9606.ENSP00000261405,9606.ENSP00000299367,9606.ENSP00000302100,9606.ENSP00000308541,9606.ENSP00000363868,9606.ENSP00000369317,9606.ENSP00000376793,9606.ENSP00000416066,9606.ENSP00000443827	CELSR3,SERPIND1,APOC3,PROC,TTR,C3,ACTN4,VWF,C2,LGALS4,F2,ABCA1,KRT6A,GIG25,SERPINA1,SP7
DOID:225	Syndrome	15	1059	0.42	0.0251	9606.ENSP00000164024,9606.ENSP00000215727,9606.ENSP00000227667,9606.ENSP00000242067,9606.ENSP00000262209,9606.ENSP00000302100,9606.ENSP00000302665,9606.ENSP00000306512,9606.ENSP00000312652,9606.ENSP00000353452,9606.ENSP00000357516,9606.ENSP00000368884,9606.ENSP00000369317,9606.ENSP00000370473,9606.ENSP00000390265	CELSR3,SERPIND1,APOC3,BBS9,TRPA1,LGALS4,IGF1,CXCL8,LEP,MYLK,TPM3,RPS6KA3,KRT6A,IGFBP3,IDH1
DOID:0050737	Autosomal recessive disease	18	1422	0.37	0.0254	9606.ENSP00000233242,9606.ENSP00000242067,9606.ENSP00000254043,9606.ENSP00000261405,9606.ENSP00000264613,9606.ENSP00000302665,9606.ENSP00000306099,9606.ENSP00000306361,9606.ENSP00000306512,9606.ENSP00000307900,9606.ENSP00000308541,9606.ENSP00000312652,9606.ENSP00000336829,9606.ENSP00000354850,9606.ENSP00000355629,9606.ENSP00000357516,9606.ENSP00000364490,9606.ENSP00000370473	APOB,BBS9,KRT15,VWF,CP,IGF1,FGB,FGA,CXCL8,GLUL,F2,LEP,FGG,MGEA5,COG2,TPM3,ALDH4A1,IGFBP3
DOID:11335	Sarcoidosis	2	5	1.87	0.0254	9606.ENSP00000011653,9606.ENSP00000398698	CD4,TNF
DOID:11394	Adult respiratory distress syndrome	2	5	1.87	0.0254	9606.ENSP00000306512,9606.ENSP00000398698	CXCL8,TNF
DOID:13148	Acute cystitis	2	5	1.87	0.0254	9606.ENSP00000255030,9606.ENSP00000295897	CRP,ALB
DOID:1884	Viral hepatitis	2	5	1.87	0.0254	9606.ENSP00000295897,9606.ENSP00000308541	ALB,F2
DOID:582	Hemoglobinuria	2	5	1.87	0.0254	9606.ENSP00000245907,9606.ENSP00000348170	C3,HP
DOID:799	Varicose veins	2	5	1.87	0.0254	9606.ENSP00000295897,9606.ENSP00000308541	ALB,F2
DOID:936	Brain disease	12	739	0.48	0.0271	9606.ENSP00000011653,9606.ENSP00000236850,9606.ENSP00000237014,9606.ENSP00000245907,9606.ENSP00000255030,9606.ENSP00000295897,9606.ENSP00000306330,9606.ENSP00000308541,9606.ENSP00000323926,9606.ENSP00000351682,9606.ENSP00000390265,9606.ENSP00000463092	CD4,APOA1,TTR,C3,CRP,ALB,YWHAG,F2,TRPM8,CNDP1,IDH1,MSMB
DOID:0060056	Hypersensitivity reaction disease	3	30	1.27	0.029	9606.ENSP00000011653,9606.ENSP00000245907,9606.ENSP00000398698	CD4,C3,TNF
DOID:0050486	Exanthem	2	6	1.79	0.031	9606.ENSP00000011653,9606.ENSP00000255030	CD4,CRP
DOID:14110	Anus cancer	2	6	1.79	0.031	9606.ENSP00000011653,9606.ENSP00000301458	CD4,CD320
DOID:4166	Syphilis	2	6	1.79	0.031	9606.ENSP00000011653,9606.ENSP00000255030	CD4,CRP
DOID:535	Sleep disorder	3	31	1.26	0.031	9606.ENSP00000255030,9606.ENSP00000312652,9606.ENSP00000398698	CRP,LEP,TNF
DOID:331	Central nervous system disease	15	1107	0.4	0.0339	9606.ENSP00000011653,9606.ENSP00000236850,9606.ENSP00000237014,9606.ENSP00000245907,9606.ENSP00000254079,9606.ENSP00000255030,9606.ENSP00000295897,9606.ENSP00000306330,9606.ENSP00000308541,9606.ENSP00000323926,9606.ENSP00000351682,9606.ENSP00000376793,9606.ENSP00000390265,9606.ENSP00000398698,9606.ENSP00000463092	CD4,APOA1,TTR,C3,PPP1R1B,CRP,ALB,YWHAG,F2,TRPM8,CNDP1,GIG25,IDH1,TNF,MSMB
DOID:0060031	Autoimmune disease of gastrointestinal tract	3	33	1.23	0.0349	9606.ENSP00000011653,9606.ENSP00000229135,9606.ENSP00000398698	CD4,IFNG,TNF
DOID:6050	Esophageal disease	3	33	1.23	0.0349	9606.ENSP00000011653,9606.ENSP00000295897,9606.ENSP00000308541	CD4,ALB,F2
DOID:1123	Spondyloarthropathy	2	7	1.73	0.0367	9606.ENSP00000255030,9606.ENSP00000398698	CRP,TNF
DOID:13810	Familial hypercholesterolemia	2	7	1.73	0.0367	9606.ENSP00000233242,9606.ENSP00000454071	APOB,LDLR
DOID:0050686	Organ system cancer	11	677	0.48	0.0407	9606.ENSP00000011653,9606.ENSP00000221972,9606.ENSP00000225275,9606.ENSP00000254043,9606.ENSP00000295897,9606.ENSP00000301458,9606.ENSP00000350425,9606.ENSP00000376793,9606.ENSP00000390265,9606.ENSP00000398698,9606.ENSP00000463092	CD4,CD79A,MPO,KRT15,ALB,CD320,APOA4,GIG25,IDH1,TNF,MSMB
DOID:0050637	Finnish type amyloidosis	2	8	1.67	0.0444	9606.ENSP00000245907,9606.ENSP00000416066	C3,SERPINA1
DOID:2018	Hyperinsulinism	2	8	1.67	0.0444	9606.ENSP00000302665,9606.ENSP00000312652	IGF1,LEP
DOID:2345	Plasma protein metabolism disease	2	8	1.67	0.0444	9606.ENSP00000255030,9606.ENSP00000416066	CRP,SERPINA1
DOID:5679	Retinal disease	7	297	0.64	0.0444	9606.ENSP00000011653,9606.ENSP00000245907,9606.ENSP00000295897,9606.ENSP00000299367,9606.ENSP00000302100,9606.ENSP00000302665,9606.ENSP00000398698	CD4,C3,ALB,C2,LGALS4,IGF1,TNF
DOID:783	End stage renal disease	2	8	1.67	0.0444	9606.ENSP00000255030,9606.ENSP00000295897	CRP,ALB
DOID:820	Myocarditis	2	8	1.67	0.0444	9606.ENSP00000011653,9606.ENSP00000398698	CD4,TNF
DOID:874	Bacterial pneumonia	2	8	1.67	0.0444	9606.ENSP00000011653,9606.ENSP00000255030	CD4,CRP

## Sheet: E_Cluster_Diseases
#term ID	term description	observed gene count	background gene count	strength	false discovery rate	matching proteins in your network (IDs)	matching proteins in your network (labels)
DOID:178	Vascular disease	14	223	1.15	1.01e-08	9606.ENSP00000223095,9606.ENSP00000236850,9606.ENSP00000255030,9606.ENSP00000268150,9606.ENSP00000272190,9606.ENSP00000290866,9606.ENSP00000295897,9606.ENSP00000306512,9606.ENSP00000311032,9606.ENSP00000368683,9606.ENSP00000396688,9606.ENSP00000398698,9606.ENSP00000412237,9606.ENSP00000437955	SERPINE1,APOA1,CRP,MFGE8,REN,ACE,ALB,CXCL8,CASP3,EDN1,C4A,TNF,IL10,HIF1A
DOID:4	Disease	58	5921	0.34	1.01e-08	9606.ENSP00000200652,9606.ENSP00000223095,9606.ENSP00000226574,9606.ENSP00000229335,9606.ENSP00000236850,9606.ENSP00000237612,9606.ENSP00000253039,9606.ENSP00000255030,9606.ENSP00000259206,9606.ENSP00000261366,9606.ENSP00000265171,9606.ENSP00000265316,9606.ENSP00000266970,9606.ENSP00000268150,9606.ENSP00000269305,9606.ENSP00000272190,9606.ENSP00000275493,9606.ENSP00000280357,9606.ENSP00000285238,…	SLC22A4,SERPINE1,NFKB1,AICDA,APOA1,ABCG2,EIF2S3,CRP,IL1RN,LMNB1,EGF,ABCB6,CDK2,MFGE8,TP53,REN,EGFR,IL18,ABCC3,ACE,ACOX1,BAX,ALB,ALDH1A1,GUSB,CXCL8,CASP3,CRTAP,CASP9,PLS1,DHCR7,FAS,RAC1,ACTB,MSN,DPP4,ABCA4,ABCC2,TLR4,ABCC4,EDN1,YWHAQ,UMOD,BCL2,ABCC1,CHN1,ACE2,BCAP31,C4A,TNF,IL10,SERPINA1,PIK3R1,HIF1A,SLC16A1,VIM,ITGB3,ABCB1
DOID:7	Disease of anatomical entity	50	4452	0.4	1.01e-08	9606.ENSP00000200652,9606.ENSP00000223095,9606.ENSP00000226574,9606.ENSP00000229335,9606.ENSP00000236850,9606.ENSP00000237612,9606.ENSP00000253039,9606.ENSP00000255030,9606.ENSP00000259206,9606.ENSP00000261366,9606.ENSP00000265316,9606.ENSP00000266970,9606.ENSP00000268150,9606.ENSP00000269305,9606.ENSP00000272190,9606.ENSP00000275493,9606.ENSP00000280357,9606.ENSP00000290866,9606.ENSP00000293217,…	SLC22A4,SERPINE1,NFKB1,AICDA,APOA1,ABCG2,EIF2S3,CRP,IL1RN,LMNB1,ABCB6,CDK2,MFGE8,TP53,REN,EGFR,IL18,ACE,ACOX1,BAX,ALB,ALDH1A1,CXCL8,CASP3,CRTAP,CASP9,PLS1,FAS,RAC1,ACTB,MSN,DPP4,ABCA4,TLR4,EDN1,YWHAQ,UMOD,ABCC1,CHN1,ACE2,BCAP31,C4A,TNF,IL10,SERPINA1,PIK3R1,HIF1A,VIM,ITGB3,ABCB1
DOID:326	Ischemia	7	23	1.84	5.33e-08	9606.ENSP00000255030,9606.ENSP00000290866,9606.ENSP00000295897,9606.ENSP00000311032,9606.ENSP00000368683,9606.ENSP00000398698,9606.ENSP00000437955	CRP,ACE,ALB,CASP3,EDN1,TNF,HIF1A
DOID:77	Gastrointestinal system disease	16	510	0.85	9.92e-07	9606.ENSP00000200652,9606.ENSP00000255030,9606.ENSP00000268150,9606.ENSP00000269305,9606.ENSP00000275493,9606.ENSP00000295897,9606.ENSP00000306512,9606.ENSP00000311032,9606.ENSP00000323696,9606.ENSP00000359245,9606.ENSP00000363089,9606.ENSP00000368683,9606.ENSP00000398698,9606.ENSP00000412237,9606.ENSP00000416066,9606.ENSP00000478255	SLC22A4,CRP,MFGE8,TP53,EGFR,ALB,CXCL8,CASP3,CRTAP,ABCA4,TLR4,EDN1,TNF,IL10,SERPINA1,ABCB1
DOID:2914	Immune system disease	17	611	0.8	1.37e-06	9606.ENSP00000226574,9606.ENSP00000229335,9606.ENSP00000255030,9606.ENSP00000259206,9606.ENSP00000269305,9606.ENSP00000280357,9606.ENSP00000290866,9606.ENSP00000293288,9606.ENSP00000297785,9606.ENSP00000347979,9606.ENSP00000349960,9606.ENSP00000353408,9606.ENSP00000396688,9606.ENSP00000398698,9606.ENSP00000412237,9606.ENSP00000428056,9606.ENSP00000478255	NFKB1,AICDA,CRP,IL1RN,TP53,IL18,ACE,BAX,ALDH1A1,FAS,ACTB,MSN,C4A,TNF,IL10,PIK3R1,ABCB1
DOID:0014667	Disease of metabolism	21	997	0.68	1.47e-06	9606.ENSP00000236850,9606.ENSP00000237612,9606.ENSP00000253039,9606.ENSP00000255030,9606.ENSP00000268150,9606.ENSP00000272190,9606.ENSP00000285238,9606.ENSP00000290866,9606.ENSP00000293217,9606.ENSP00000295897,9606.ENSP00000302728,9606.ENSP00000347717,9606.ENSP00000349960,9606.ENSP00000353731,9606.ENSP00000359478,9606.ENSP00000366084,9606.ENSP00000379438,9606.ENSP00000398698,9606.ENSP00000416066,…	APOA1,ABCG2,EIF2S3,CRP,MFGE8,REN,ABCC3,ACE,ACOX1,ALB,GUSB,DHCR7,ACTB,DPP4,ABCC2,ABCC4,UMOD,TNF,SERPINA1,SLC16A1,ABCB1
DOID:0050828	Artery disease	9	118	1.23	2.32e-06	9606.ENSP00000236850,9606.ENSP00000255030,9606.ENSP00000268150,9606.ENSP00000272190,9606.ENSP00000290866,9606.ENSP00000295897,9606.ENSP00000306512,9606.ENSP00000368683,9606.ENSP00000398698	APOA1,CRP,MFGE8,REN,ACE,ALB,CXCL8,EDN1,TNF
DOID:11162	Respiratory failure	5	10	2.05	2.32e-06	9606.ENSP00000255030,9606.ENSP00000295897,9606.ENSP00000306512,9606.ENSP00000389326,9606.ENSP00000398698	CRP,ALB,CXCL8,ACE2,TNF
DOID:552	Pneumonia	6	25	1.73	2.32e-06	9606.ENSP00000255030,9606.ENSP00000295897,9606.ENSP00000306512,9606.ENSP00000389326,9606.ENSP00000398698,9606.ENSP00000412237	CRP,ALB,CXCL8,ACE2,TNF,IL10
DOID:3393	Coronary artery disease	6	27	1.7	2.52e-06	9606.ENSP00000236850,9606.ENSP00000255030,9606.ENSP00000272190,9606.ENSP00000290866,9606.ENSP00000306512,9606.ENSP00000368683	APOA1,CRP,REN,ACE,CXCL8,EDN1
DOID:850	Lung disease	10	172	1.12	2.85e-06	9606.ENSP00000255030,9606.ENSP00000269305,9606.ENSP00000275493,9606.ENSP00000290866,9606.ENSP00000295897,9606.ENSP00000306512,9606.ENSP00000389326,9606.ENSP00000398698,9606.ENSP00000412237,9606.ENSP00000416066	CRP,TP53,EGFR,ACE,ALB,CXCL8,ACE2,TNF,IL10,SERPINA1
DOID:5295	Intestinal disease	10	181	1.09	4.16e-06	9606.ENSP00000200652,9606.ENSP00000255030,9606.ENSP00000268150,9606.ENSP00000269305,9606.ENSP00000275493,9606.ENSP00000295897,9606.ENSP00000398698,9606.ENSP00000412237,9606.ENSP00000416066,9606.ENSP00000478255	SLC22A4,CRP,MFGE8,TP53,EGFR,ALB,TNF,IL10,SERPINA1,ABCB1
DOID:784	Chronic kidney disease	5	13	1.94	4.16e-06	9606.ENSP00000255030,9606.ENSP00000272190,9606.ENSP00000290866,9606.ENSP00000295897,9606.ENSP00000379438	CRP,REN,ACE,ALB,UMOD
DOID:3118	Hepatobiliary disease	9	141	1.16	5.82e-06	9606.ENSP00000255030,9606.ENSP00000269305,9606.ENSP00000275493,9606.ENSP00000295897,9606.ENSP00000311032,9606.ENSP00000368683,9606.ENSP00000398698,9606.ENSP00000412237,9606.ENSP00000416066	CRP,TP53,EGFR,ALB,CASP3,EDN1,TNF,IL10,SERPINA1
DOID:0060158	Acquired metabolic disease	12	320	0.93	6.49e-06	9606.ENSP00000236850,9606.ENSP00000237612,9606.ENSP00000253039,9606.ENSP00000268150,9606.ENSP00000272190,9606.ENSP00000290866,9606.ENSP00000295897,9606.ENSP00000349960,9606.ENSP00000353731,9606.ENSP00000379438,9606.ENSP00000398698,9606.ENSP00000416066	APOA1,ABCG2,EIF2S3,MFGE8,REN,ACE,ALB,ACTB,DPP4,UMOD,TNF,SERPINA1
DOID:10763	Hypertension	6	36	1.57	7.08e-06	9606.ENSP00000255030,9606.ENSP00000272190,9606.ENSP00000290866,9606.ENSP00000295897,9606.ENSP00000368683,9606.ENSP00000398698	CRP,REN,ACE,ALB,EDN1,TNF
DOID:1579	Respiratory system disease	11	263	0.97	7.98e-06	9606.ENSP00000255030,9606.ENSP00000269305,9606.ENSP00000275493,9606.ENSP00000290866,9606.ENSP00000295897,9606.ENSP00000306512,9606.ENSP00000353731,9606.ENSP00000389326,9606.ENSP00000398698,9606.ENSP00000412237,9606.ENSP00000416066	CRP,TP53,EGFR,ACE,ALB,CXCL8,DPP4,ACE2,TNF,IL10,SERPINA1
DOID:409	Liver disease	7	72	1.34	1.16e-05	9606.ENSP00000269305,9606.ENSP00000295897,9606.ENSP00000311032,9606.ENSP00000368683,9606.ENSP00000398698,9606.ENSP00000412237,9606.ENSP00000416066	TP53,ALB,CASP3,EDN1,TNF,IL10,SERPINA1
DOID:612	Primary immunodeficiency disease	13	426	0.84	1.25e-05	9606.ENSP00000226574,9606.ENSP00000229335,9606.ENSP00000255030,9606.ENSP00000259206,9606.ENSP00000280357,9606.ENSP00000347979,9606.ENSP00000349960,9606.ENSP00000353408,9606.ENSP00000396688,9606.ENSP00000398698,9606.ENSP00000412237,9606.ENSP00000428056,9606.ENSP00000478255	NFKB1,AICDA,CRP,IL1RN,IL18,FAS,ACTB,MSN,C4A,TNF,IL10,PIK3R1,ABCB1
DOID:783	End stage renal disease	4	8	2.05	3.14e-05	9606.ENSP00000255030,9606.ENSP00000272190,9606.ENSP00000290866,9606.ENSP00000295897	CRP,REN,ACE,ALB
DOID:8857	Lupus erythematosus	5	35	1.51	0.00015	9606.ENSP00000255030,9606.ENSP00000349960,9606.ENSP00000396688,9606.ENSP00000398698,9606.ENSP00000412237	CRP,ACTB,C4A,TNF,IL10
DOID:417	Autoimmune disease	10	294	0.88	0.00016	9606.ENSP00000226574,9606.ENSP00000255030,9606.ENSP00000259206,9606.ENSP00000280357,9606.ENSP00000347979,9606.ENSP00000349960,9606.ENSP00000396688,9606.ENSP00000398698,9606.ENSP00000412237,9606.ENSP00000478255	NFKB1,CRP,IL1RN,IL18,FAS,ACTB,C4A,TNF,IL10,ABCB1
DOID:0060032	Autoimmune disease of musculoskeletal system	8	170	1.02	0.0002	9606.ENSP00000255030,9606.ENSP00000259206,9606.ENSP00000280357,9606.ENSP00000347979,9606.ENSP00000349960,9606.ENSP00000396688,9606.ENSP00000398698,9606.ENSP00000412237	CRP,IL1RN,IL18,FAS,ACTB,C4A,TNF,IL10
DOID:863	Nervous system disease	26	2132	0.44	0.0002	9606.ENSP00000236850,9606.ENSP00000253039,9606.ENSP00000255030,9606.ENSP00000259206,9606.ENSP00000261366,9606.ENSP00000265316,9606.ENSP00000266970,9606.ENSP00000269305,9606.ENSP00000272190,9606.ENSP00000275493,9606.ENSP00000290866,9606.ENSP00000293217,9606.ENSP00000295897,9606.ENSP00000311032,9606.ENSP00000336831,9606.ENSP00000349960,9606.ENSP00000359245,9606.ENSP00000363089,9606.ENSP00000368683,…	APOA1,EIF2S3,CRP,IL1RN,LMNB1,ABCB6,CDK2,TP53,REN,EGFR,ACE,ACOX1,ALB,CASP3,PLS1,ACTB,ABCA4,TLR4,EDN1,YWHAQ,ABCC1,CHN1,BCAP31,TNF,IL10,VIM
DOID:12308	Dubin-Johnson syndrome	3	3	2.35	0.00025	9606.ENSP00000285238,9606.ENSP00000359478,9606.ENSP00000366084	ABCC3,ABCC2,ABCC4
DOID:37	Skin disease	12	481	0.75	0.00025	9606.ENSP00000236850,9606.ENSP00000255030,9606.ENSP00000259206,9606.ENSP00000265316,9606.ENSP00000269305,9606.ENSP00000275493,9606.ENSP00000290866,9606.ENSP00000295897,9606.ENSP00000349960,9606.ENSP00000398698,9606.ENSP00000412237,9606.ENSP00000416066	APOA1,CRP,IL1RN,ABCB6,TP53,EGFR,ACE,ALB,ACTB,TNF,IL10,SERPINA1
DOID:6713	Cerebrovascular disease	5	43	1.42	0.00031	9606.ENSP00000255030,9606.ENSP00000290866,9606.ENSP00000295897,9606.ENSP00000311032,9606.ENSP00000368683	CRP,ACE,ALB,CASP3,EDN1
DOID:5844	Myocardial infarction	4	20	1.65	0.00049	9606.ENSP00000255030,9606.ENSP00000272190,9606.ENSP00000290866,9606.ENSP00000306512	CRP,REN,ACE,CXCL8
DOID:0050636	Familial visceral amyloidosis	4	21	1.63	0.00056	9606.ENSP00000236850,9606.ENSP00000295897,9606.ENSP00000349960,9606.ENSP00000416066	APOA1,ALB,ACTB,SERPINA1
DOID:11394	Adult respiratory distress syndrome	3	5	2.13	0.00059	9606.ENSP00000306512,9606.ENSP00000389326,9606.ENSP00000398698	CXCL8,ACE2,TNF
DOID:8283	Peritonitis	3	5	2.13	0.00059	9606.ENSP00000255030,9606.ENSP00000295897,9606.ENSP00000398698	CRP,ALB,TNF
DOID:936	Brain disease	14	739	0.63	0.00062	9606.ENSP00000236850,9606.ENSP00000253039,9606.ENSP00000255030,9606.ENSP00000261366,9606.ENSP00000269305,9606.ENSP00000272190,9606.ENSP00000275493,9606.ENSP00000290866,9606.ENSP00000295897,9606.ENSP00000311032,9606.ENSP00000349960,9606.ENSP00000368683,9606.ENSP00000392330,9606.ENSP00000446007	APOA1,EIF2S3,CRP,LMNB1,TP53,REN,EGFR,ACE,ALB,CASP3,ACTB,EDN1,BCAP31,VIM
DOID:331	Central nervous system disease	17	1107	0.54	0.00084	9606.ENSP00000236850,9606.ENSP00000253039,9606.ENSP00000255030,9606.ENSP00000261366,9606.ENSP00000269305,9606.ENSP00000272190,9606.ENSP00000275493,9606.ENSP00000290866,9606.ENSP00000295897,9606.ENSP00000311032,9606.ENSP00000349960,9606.ENSP00000368683,9606.ENSP00000371267,9606.ENSP00000392330,9606.ENSP00000398698,9606.ENSP00000412237,9606.ENSP00000446007	APOA1,EIF2S3,CRP,LMNB1,TP53,REN,EGFR,ACE,ALB,CASP3,ACTB,EDN1,YWHAQ,BCAP31,TNF,IL10,VIM
DOID:2916	Hypersensitivity reaction type iv disease	4	26	1.54	0.001	9606.ENSP00000290866,9606.ENSP00000297785,9606.ENSP00000347979,9606.ENSP00000398698	ACE,ALDH1A1,FAS,TNF
DOID:0080599	Coronavirus infectious disease	3	7	1.98	0.0011	9606.ENSP00000255030,9606.ENSP00000353731,9606.ENSP00000389326	CRP,DPP4,ACE2
DOID:934	Viral infectious disease	6	108	1.1	0.0012	9606.ENSP00000255030,9606.ENSP00000295897,9606.ENSP00000353731,9606.ENSP00000389326,9606.ENSP00000398698,9606.ENSP00000412237	CRP,ALB,DPP4,ACE2,TNF,IL10
DOID:18	Urinary system disease	9	315	0.81	0.0014	9606.ENSP00000255030,9606.ENSP00000259206,9606.ENSP00000269305,9606.ENSP00000272190,9606.ENSP00000290866,9606.ENSP00000295897,9606.ENSP00000348461,9606.ENSP00000379438,9606.ENSP00000398698	CRP,IL1RN,TP53,REN,ACE,ALB,RAC1,UMOD,TNF
DOID:557	Kidney disease	8	243	0.87	0.0015	9606.ENSP00000255030,9606.ENSP00000259206,9606.ENSP00000269305,9606.ENSP00000272190,9606.ENSP00000290866,9606.ENSP00000295897,9606.ENSP00000379438,9606.ENSP00000398698	CRP,IL1RN,TP53,REN,ACE,ALB,UMOD,TNF
DOID:2316	Brain ischemia	3	9	1.87	0.0017	9606.ENSP00000255030,9606.ENSP00000290866,9606.ENSP00000311032	CRP,ACE,CASP3
DOID:5614	Eye disease	13	715	0.61	0.0017	9606.ENSP00000259206,9606.ENSP00000265316,9606.ENSP00000266970,9606.ENSP00000269305,9606.ENSP00000272190,9606.ENSP00000295897,9606.ENSP00000349960,9606.ENSP00000359245,9606.ENSP00000363089,9606.ENSP00000386741,9606.ENSP00000398698,9606.ENSP00000412237,9606.ENSP00000446007	IL1RN,ABCB6,CDK2,TP53,REN,ALB,ACTB,ABCA4,TLR4,CHN1,TNF,IL10,VIM
DOID:9120	Amyloidosis	5	70	1.21	0.0019	9606.ENSP00000236850,9606.ENSP00000268150,9606.ENSP00000295897,9606.ENSP00000349960,9606.ENSP00000416066	APOA1,MFGE8,ALB,ACTB,SERPINA1
DOID:104	Bacterial infectious disease	6	122	1.04	0.002	9606.ENSP00000255030,9606.ENSP00000295897,9606.ENSP00000306512,9606.ENSP00000363089,9606.ENSP00000398698,9606.ENSP00000412237	CRP,ALB,CXCL8,TLR4,TNF,IL10
DOID:403	Mouth disease	6	122	1.04	0.002	9606.ENSP00000255030,9606.ENSP00000269305,9606.ENSP00000306512,9606.ENSP00000323696,9606.ENSP00000359245,9606.ENSP00000398698	CRP,TP53,CXCL8,CRTAP,ABCA4,TNF
DOID:0050155	Sensory system disease	14	887	0.55	0.0034	9606.ENSP00000259206,9606.ENSP00000265316,9606.ENSP00000266970,9606.ENSP00000269305,9606.ENSP00000272190,9606.ENSP00000295897,9606.ENSP00000336831,9606.ENSP00000349960,9606.ENSP00000359245,9606.ENSP00000363089,9606.ENSP00000386741,9606.ENSP00000398698,9606.ENSP00000412237,9606.ENSP00000446007	IL1RN,ABCB6,CDK2,TP53,REN,ALB,PLS1,ACTB,ABCA4,TLR4,CHN1,TNF,IL10,VIM
DOID:14566	Disease of cellular proliferation	15	1012	0.52	0.0034	9606.ENSP00000265171,9606.ENSP00000266970,9606.ENSP00000268150,9606.ENSP00000269305,9606.ENSP00000272190,9606.ENSP00000275493,9606.ENSP00000293288,9606.ENSP00000295897,9606.ENSP00000311032,9606.ENSP00000347979,9606.ENSP00000348461,9606.ENSP00000349960,9606.ENSP00000381185,9606.ENSP00000398698,9606.ENSP00000412237	EGF,CDK2,MFGE8,TP53,REN,EGFR,BAX,ALB,CASP3,FAS,RAC1,ACTB,BCL2,TNF,IL10
DOID:162	Cancer	14	895	0.55	0.0035	9606.ENSP00000265171,9606.ENSP00000266970,9606.ENSP00000268150,9606.ENSP00000269305,9606.ENSP00000275493,9606.ENSP00000293288,9606.ENSP00000295897,9606.ENSP00000311032,9606.ENSP00000347979,9606.ENSP00000348461,9606.ENSP00000349960,9606.ENSP00000381185,9606.ENSP00000398698,9606.ENSP00000412237	EGF,CDK2,MFGE8,TP53,EGFR,BAX,ALB,CASP3,FAS,RAC1,ACTB,BCL2,TNF,IL10
DOID:399	Tuberculosis	3	13	1.72	0.0036	9606.ENSP00000255030,9606.ENSP00000398698,9606.ENSP00000412237	CRP,TNF,IL10
DOID:8577	Ulcerative colitis	3	13	1.72	0.0036	9606.ENSP00000398698,9606.ENSP00000412237,9606.ENSP00000478255	TNF,IL10,ABCB1
DOID:0050686	Organ system cancer	12	677	0.6	0.0039	9606.ENSP00000266970,9606.ENSP00000268150,9606.ENSP00000269305,9606.ENSP00000275493,9606.ENSP00000293288,9606.ENSP00000295897,9606.ENSP00000311032,9606.ENSP00000347979,9606.ENSP00000348461,9606.ENSP00000349960,9606.ENSP00000398698,9606.ENSP00000412237	CDK2,MFGE8,TP53,EGFR,BAX,ALB,CASP3,FAS,RAC1,ACTB,TNF,IL10
DOID:65	Connective tissue disease	12	715	0.58	0.0064	9606.ENSP00000237612,9606.ENSP00000255030,9606.ENSP00000259206,9606.ENSP00000269305,9606.ENSP00000275493,9606.ENSP00000280357,9606.ENSP00000323696,9606.ENSP00000347979,9606.ENSP00000396688,9606.ENSP00000398698,9606.ENSP00000412237,9606.ENSP00000452786	ABCG2,CRP,IL1RN,TP53,EGFR,IL18,CRTAP,FAS,C4A,TNF,IL10,ITGB3
DOID:1936	Atherosclerosis	3	17	1.6	0.0068	9606.ENSP00000236850,9606.ENSP00000255030,9606.ENSP00000398698	APOA1,CRP,TNF
DOID:0050117	Disease by infectious agent	8	317	0.75	0.007	9606.ENSP00000255030,9606.ENSP00000295897,9606.ENSP00000306512,9606.ENSP00000353731,9606.ENSP00000363089,9606.ENSP00000389326,9606.ENSP00000398698,9606.ENSP00000412237	CRP,ALB,CXCL8,DPP4,TLR4,ACE2,TNF,IL10
DOID:0060903	Thrombosis	3	18	1.57	0.0075	9606.ENSP00000223095,9606.ENSP00000255030,9606.ENSP00000295897	SERPINE1,CRP,ALB
DOID:3571	Liver cancer	3	18	1.57	0.0075	9606.ENSP00000269305,9606.ENSP00000295897,9606.ENSP00000311032	TP53,ALB,CASP3
DOID:0050589	Inflammatory bowel disease	4	52	1.24	0.0077	9606.ENSP00000200652,9606.ENSP00000398698,9606.ENSP00000412237,9606.ENSP00000478255	SLC22A4,TNF,IL10,ABCB1
DOID:0080001	Bone disease	10	523	0.63	0.0079	9606.ENSP00000237612,9606.ENSP00000255030,9606.ENSP00000269305,9606.ENSP00000275493,9606.ENSP00000280357,9606.ENSP00000323696,9606.ENSP00000347979,9606.ENSP00000398698,9606.ENSP00000412237,9606.ENSP00000452786	ABCG2,CRP,TP53,EGFR,IL18,CRTAP,FAS,TNF,IL10,ITGB3
DOID:0080642	Middle East respiratory syndrome	2	2	2.35	0.0079	9606.ENSP00000353731,9606.ENSP00000389326	DPP4,ACE2
DOID:10533	Viral pneumonia	2	2	2.35	0.0079	9606.ENSP00000255030,9606.ENSP00000389326	CRP,ACE2
DOID:10611	Protein-losing enteropathy	2	2	2.35	0.0079	9606.ENSP00000295897,9606.ENSP00000416066	ALB,SERPINA1
DOID:14256	Adult-onset stills disease	2	2	2.35	0.0079	9606.ENSP00000255030,9606.ENSP00000280357	CRP,IL18
DOID:1439	Pyuria	2	2	2.35	0.0079	9606.ENSP00000255030,9606.ENSP00000295897	CRP,ALB
DOID:2388	Renal artery disease	2	2	2.35	0.0079	9606.ENSP00000272190,9606.ENSP00000290866	REN,ACE
DOID:2983	Anuria	2	2	2.35	0.0079	9606.ENSP00000272190,9606.ENSP00000295897	REN,ALB
DOID:3908	Lung non-small cell carcinoma	3	19	1.55	0.0079	9606.ENSP00000269305,9606.ENSP00000275493,9606.ENSP00000398698	TP53,EGFR,TNF
DOID:900	Hepatopulmonary syndrome	2	2	2.35	0.0079	9606.ENSP00000295897,9606.ENSP00000368683	ALB,EDN1
DOID:848	Arthritis	5	108	1.02	0.0085	9606.ENSP00000237612,9606.ENSP00000255030,9606.ENSP00000280357,9606.ENSP00000347979,9606.ENSP00000398698	ABCG2,CRP,IL18,FAS,TNF
DOID:365	Bladder disease	4	58	1.19	0.0094	9606.ENSP00000255030,9606.ENSP00000269305,9606.ENSP00000295897,9606.ENSP00000348461	CRP,TP53,ALB,RAC1
DOID:576	Proteinuria	3	22	1.49	0.0102	9606.ENSP00000272190,9606.ENSP00000290866,9606.ENSP00000295897	REN,ACE,ALB
DOID:10824	Malignant hypertension	2	3	2.18	0.0106	9606.ENSP00000272190,9606.ENSP00000290866	REN,ACE
DOID:11516	Hypertensive heart disease	2	3	2.18	0.0106	9606.ENSP00000272190,9606.ENSP00000290866	REN,ACE
DOID:11664	Nephrosclerosis	2	3	2.18	0.0106	9606.ENSP00000272190,9606.ENSP00000290866	REN,ACE
DOID:1591	Renovascular hypertension	2	3	2.18	0.0106	9606.ENSP00000272190,9606.ENSP00000290866	REN,ACE
DOID:4248	Coronary stenosis	2	3	2.18	0.0106	9606.ENSP00000255030,9606.ENSP00000290866	CRP,ACE
DOID:6132	Bronchitis	2	3	2.18	0.0106	9606.ENSP00000255030,9606.ENSP00000306512	CRP,CXCL8
DOID:0080355	Hepatobiliary system cancer	4	63	1.15	0.0114	9606.ENSP00000269305,9606.ENSP00000275493,9606.ENSP00000295897,9606.ENSP00000311032	TP53,EGFR,ALB,CASP3
DOID:26	Pancreas disease	4	63	1.15	0.0114	9606.ENSP00000255030,9606.ENSP00000269305,9606.ENSP00000275493,9606.ENSP00000330237	CRP,TP53,EGFR,CASP9
DOID:8778	Crohns disease	3	24	1.45	0.0114	9606.ENSP00000200652,9606.ENSP00000398698,9606.ENSP00000412237	SLC22A4,TNF,IL10
DOID:0080600	COVID-19	2	4	2.05	0.014	9606.ENSP00000255030,9606.ENSP00000389326	CRP,ACE2
DOID:11396	Pulmonary edema	2	4	2.05	0.014	9606.ENSP00000295897,9606.ENSP00000398698	ALB,TNF
DOID:11400	Pyelonephritis	2	4	2.05	0.014	9606.ENSP00000255030,9606.ENSP00000272190	CRP,REN
DOID:1526	Panniculitis	2	4	2.05	0.014	9606.ENSP00000398698,9606.ENSP00000416066	TNF,SERPINA1
DOID:17	Musculoskeletal system disease	14	1074	0.47	0.014	9606.ENSP00000237612,9606.ENSP00000255030,9606.ENSP00000259206,9606.ENSP00000261366,9606.ENSP00000269305,9606.ENSP00000275493,9606.ENSP00000280357,9606.ENSP00000323696,9606.ENSP00000347979,9606.ENSP00000349960,9606.ENSP00000396688,9606.ENSP00000398698,9606.ENSP00000412237,9606.ENSP00000452786	ABCG2,CRP,IL1RN,LMNB1,TP53,EGFR,IL18,CRTAP,FAS,ACTB,C4A,TNF,IL10,ITGB3
DOID:224	Transient cerebral ischemia	2	4	2.05	0.014	9606.ENSP00000255030,9606.ENSP00000290866	CRP,ACE
DOID:9074	Systemic lupus erythematosus	3	27	1.4	0.014	9606.ENSP00000255030,9606.ENSP00000396688,9606.ENSP00000412237	CRP,C4A,IL10
DOID:7148	Rheumatoid arthritis	4	71	1.1	0.015	9606.ENSP00000255030,9606.ENSP00000280357,9606.ENSP00000347979,9606.ENSP00000398698	CRP,IL18,FAS,TNF
DOID:2174	Ocular cancer	3	29	1.37	0.0164	9606.ENSP00000266970,9606.ENSP00000269305,9606.ENSP00000412237	CDK2,TP53,IL10
DOID:9352	Type 2 diabetes mellitus	3	29	1.37	0.0164	9606.ENSP00000290866,9606.ENSP00000353731,9606.ENSP00000398698	ACE,DPP4,TNF
DOID:11335	Sarcoidosis	2	5	1.95	0.017	9606.ENSP00000290866,9606.ENSP00000398698	ACE,TNF
DOID:13148	Acute cystitis	2	5	1.95	0.017	9606.ENSP00000255030,9606.ENSP00000295897	CRP,ALB
DOID:5679	Retinal disease	7	297	0.72	0.017	9606.ENSP00000266970,9606.ENSP00000269305,9606.ENSP00000272190,9606.ENSP00000295897,9606.ENSP00000359245,9606.ENSP00000363089,9606.ENSP00000398698	CDK2,TP53,REN,ALB,ABCA4,TLR4,TNF
DOID:655	Inherited metabolic disorder	11	726	0.53	0.017	9606.ENSP00000236850,9606.ENSP00000255030,9606.ENSP00000285238,9606.ENSP00000293217,9606.ENSP00000302728,9606.ENSP00000347717,9606.ENSP00000359478,9606.ENSP00000366084,9606.ENSP00000416066,9606.ENSP00000441065,9606.ENSP00000478255	APOA1,CRP,ABCC3,ACOX1,GUSB,DHCR7,ABCC2,ABCC4,SERPINA1,SLC16A1,ABCB1
DOID:8805	Intermediate coronary syndrome	2	5	1.95	0.017	9606.ENSP00000255030,9606.ENSP00000290866	CRP,ACE
DOID:9470	Bacterial meningitis	2	5	1.95	0.017	9606.ENSP00000255030,9606.ENSP00000398698	CRP,TNF
DOID:0050486	Exanthem	2	6	1.87	0.0212	9606.ENSP00000255030,9606.ENSP00000275493	CRP,EGFR
DOID:1920	Hyperuricemia	2	6	1.87	0.0212	9606.ENSP00000237612,9606.ENSP00000379438	ABCG2,UMOD
DOID:5672	Large intestine cancer	3	33	1.31	0.0212	9606.ENSP00000268150,9606.ENSP00000269305,9606.ENSP00000275493	MFGE8,TP53,EGFR
DOID:170	Endocrine gland cancer	4	84	1.03	0.0241	9606.ENSP00000269305,9606.ENSP00000275493,9606.ENSP00000295897,9606.ENSP00000311032	TP53,EGFR,ALB,CASP3
DOID:3119	Gastrointestinal system cancer	5	150	0.87	0.0241	9606.ENSP00000268150,9606.ENSP00000269305,9606.ENSP00000275493,9606.ENSP00000295897,9606.ENSP00000311032	MFGE8,TP53,EGFR,ALB,CASP3
DOID:0060058	Lymphoma	4	85	1.02	0.0247	9606.ENSP00000269305,9606.ENSP00000293288,9606.ENSP00000349960,9606.ENSP00000412237	TP53,BAX,ACTB,IL10
DOID:10825	Essential hypertension	2	7	1.81	0.0255	9606.ENSP00000272190,9606.ENSP00000290866	REN,ACE
DOID:1123	Spondyloarthropathy	2	7	1.81	0.0255	9606.ENSP00000255030,9606.ENSP00000398698	CRP,TNF
DOID:2703	Synovitis	2	7	1.81	0.0255	9606.ENSP00000255030,9606.ENSP00000398698	CRP,TNF
DOID:1176	Bronchial disease	3	38	1.25	0.0287	9606.ENSP00000255030,9606.ENSP00000306512,9606.ENSP00000398698	CRP,CXCL8,TNF
DOID:2531	Hematologic cancer	5	158	0.85	0.0287	9606.ENSP00000269305,9606.ENSP00000293288,9606.ENSP00000347979,9606.ENSP00000349960,9606.ENSP00000412237	TP53,BAX,FAS,ACTB,IL10
DOID:75	Lymphatic system disease	5	159	0.85	0.029	9606.ENSP00000255030,9606.ENSP00000269305,9606.ENSP00000293288,9606.ENSP00000349960,9606.ENSP00000412237	CRP,TP53,BAX,ACTB,IL10
DOID:0050829	Pericardium disease	2	8	1.75	0.0302	9606.ENSP00000255030,9606.ENSP00000295897	CRP,ALB
DOID:2345	Plasma protein metabolism disease	2	8	1.75	0.0302	9606.ENSP00000255030,9606.ENSP00000416066	CRP,SERPINA1
DOID:3068	Glioblastoma multiforme	2	8	1.75	0.0302	9606.ENSP00000269305,9606.ENSP00000275493	TP53,EGFR
DOID:9408	Acute myocardial infarction	2	8	1.75	0.0302	9606.ENSP00000255030,9606.ENSP00000290866	CRP,ACE
DOID:9561	Nasopharyngeal disease	2	8	1.75	0.0302	9606.ENSP00000269305,9606.ENSP00000353731	TP53,DPP4
DOID:0060108	Brain glioma	2	9	1.7	0.0354	9606.ENSP00000269305,9606.ENSP00000275493	TP53,EGFR
DOID:7147	Ankylosing spondylitis	2	9	1.7	0.0354	9606.ENSP00000255030,9606.ENSP00000398698	CRP,TNF
DOID:5520	Head and neck squamous cell carcinoma	2	10	1.65	0.0414	9606.ENSP00000269305,9606.ENSP00000275493	TP53,EGFR
DOID:76	Stomach disease	3	45	1.18	0.0414	9606.ENSP00000269305,9606.ENSP00000275493,9606.ENSP00000306512	TP53,EGFR,CXCL8
DOID:121	Vaginal disease	2	11	1.61	0.0463	9606.ENSP00000255030,9606.ENSP00000306512	CRP,CXCL8
DOID:2529	Splenic disease	2	11	1.61	0.0463	9606.ENSP00000255030,9606.ENSP00000412237	CRP,IL10
DOID:824	Periodontitis	2	11	1.61	0.0463	9606.ENSP00000306512,9606.ENSP00000398698	CXCL8,TNF
DOID:305	Carcinoma	6	275	0.69	0.0481	9606.ENSP00000268150,9606.ENSP00000269305,9606.ENSP00000275493,9606.ENSP00000295897,9606.ENSP00000349960,9606.ENSP00000398698	MFGE8,TP53,EGFR,ALB,ACTB,TNF

## Sheet: F_Cluster_Diseases
#term ID	term description	observed gene count	background gene count	strength	false discovery rate	matching proteins in your network (IDs)	matching proteins in your network (labels)
DOID:0060158	Acquired metabolic disease	10	320	1.31	1.43e-07	9606.ENSP00000222330,9606.ENSP00000223366,9606.ENSP00000252486,9606.ENSP00000290866,9606.ENSP00000303830,9606.ENSP00000323929,9606.ENSP00000369442,9606.ENSP00000380432,9606.ENSP00000381448,9606.ENSP00000398698	GSK3A,GCK,APOE,ACE,INSR,A2M,KL,INS,CST3,TNF
DOID:10652	Alzheimers disease	6	35	2.05	1.43e-07	9606.ENSP00000222330,9606.ENSP00000252486,9606.ENSP00000318585,9606.ENSP00000323929,9606.ENSP00000340820,9606.ENSP00000381448	GSK3A,APOE,BACE1,A2M,MAPT,CST3
DOID:9351	Diabetes mellitus	7	118	1.59	7.14e-07	9606.ENSP00000222330,9606.ENSP00000223366,9606.ENSP00000252486,9606.ENSP00000290866,9606.ENSP00000303830,9606.ENSP00000380432,9606.ENSP00000398698	GSK3A,GCK,APOE,ACE,INSR,INS,TNF
DOID:9352	Type 2 diabetes mellitus	5	29	2.05	9.97e-07	9606.ENSP00000223366,9606.ENSP00000252486,9606.ENSP00000290866,9606.ENSP00000380432,9606.ENSP00000398698	GCK,APOE,ACE,INS,TNF
DOID:10763	Hypertension	5	36	1.96	2.33e-06	9606.ENSP00000290866,9606.ENSP00000297494,9606.ENSP00000365777,9606.ENSP00000380432,9606.ENSP00000398698	ACE,NOS3,MTHFR,INS,TNF
DOID:0014667	Disease of metabolism	12	997	0.89	5.77e-06	9606.ENSP00000222330,9606.ENSP00000223366,9606.ENSP00000252486,9606.ENSP00000290866,9606.ENSP00000303830,9606.ENSP00000323929,9606.ENSP00000365777,9606.ENSP00000369442,9606.ENSP00000380432,9606.ENSP00000381448,9606.ENSP00000398698,9606.ENSP00000444788	GSK3A,GCK,APOE,ACE,INSR,A2M,MTHFR,KL,INS,CST3,TNF,TDO2
DOID:0050828	Artery disease	6	118	1.52	1.19e-05	9606.ENSP00000252486,9606.ENSP00000290866,9606.ENSP00000297494,9606.ENSP00000365777,9606.ENSP00000380432,9606.ENSP00000398698	APOE,ACE,NOS3,MTHFR,INS,TNF
DOID:4	Disease	24	5921	0.42	1.19e-05	9606.ENSP00000204615,9606.ENSP00000216492,9606.ENSP00000222330,9606.ENSP00000223366,9606.ENSP00000227163,9606.ENSP00000252486,9606.ENSP00000263339,9606.ENSP00000264381,9606.ENSP00000290866,9606.ENSP00000297494,9606.ENSP00000301838,9606.ENSP00000303830,9606.ENSP00000318585,9606.ENSP00000323929,9606.ENSP00000325312,9606.ENSP00000340820,9606.ENSP00000365777,9606.ENSP00000369442,9606.ENSP00000380432,…	THPO,CHGA,GSK3A,GCK,SPI1,APOE,IL1A,BCHE,ACE,NOS3,FADD,INSR,BACE1,A2M,METAP2,MAPT,MTHFR,KL,INS,CST3,TNF,EPHX2,TDO2,FICD
DOID:5844	Myocardial infarction	4	20	2.12	1.69e-05	9606.ENSP00000252486,9606.ENSP00000290866,9606.ENSP00000297494,9606.ENSP00000380432	APOE,ACE,NOS3,INS
DOID:6713	Cerebrovascular disease	4	43	1.78	0.00024	9606.ENSP00000252486,9606.ENSP00000290866,9606.ENSP00000297494,9606.ENSP00000380432	APOE,ACE,NOS3,INS
DOID:784	Chronic kidney disease	3	13	2.18	0.00049	9606.ENSP00000290866,9606.ENSP00000380432,9606.ENSP00000381448	ACE,INS,CST3
DOID:7	Disease of anatomical entity	19	4452	0.44	0.00061	9606.ENSP00000204615,9606.ENSP00000216492,9606.ENSP00000222330,9606.ENSP00000227163,9606.ENSP00000252486,9606.ENSP00000263339,9606.ENSP00000290866,9606.ENSP00000297494,9606.ENSP00000301838,9606.ENSP00000303830,9606.ENSP00000318585,9606.ENSP00000323929,9606.ENSP00000340820,9606.ENSP00000365777,9606.ENSP00000369442,9606.ENSP00000380432,9606.ENSP00000381448,9606.ENSP00000398698,9606.ENSP00000446479	THPO,CHGA,GSK3A,SPI1,APOE,IL1A,ACE,NOS3,FADD,INSR,BACE1,A2M,MAPT,MTHFR,KL,INS,CST3,TNF,FICD
DOID:2914	Immune system disease	8	611	0.93	0.00073	9606.ENSP00000204615,9606.ENSP00000252486,9606.ENSP00000263339,9606.ENSP00000290866,9606.ENSP00000297494,9606.ENSP00000365777,9606.ENSP00000380432,9606.ENSP00000398698	THPO,APOE,IL1A,ACE,NOS3,MTHFR,INS,TNF
DOID:1936	Atherosclerosis	3	17	2.06	0.00083	9606.ENSP00000252486,9606.ENSP00000380432,9606.ENSP00000398698	APOE,INS,TNF
DOID:331	Central nervous system disease	10	1107	0.77	0.00083	9606.ENSP00000222330,9606.ENSP00000252486,9606.ENSP00000290866,9606.ENSP00000297494,9606.ENSP00000318585,9606.ENSP00000323929,9606.ENSP00000340820,9606.ENSP00000380432,9606.ENSP00000381448,9606.ENSP00000398698	GSK3A,APOE,ACE,NOS3,BACE1,A2M,MAPT,INS,CST3,TNF
DOID:1287	Cardiovascular system disease	7	454	1	0.0009	9606.ENSP00000252486,9606.ENSP00000290866,9606.ENSP00000297494,9606.ENSP00000365777,9606.ENSP00000380432,9606.ENSP00000398698,9606.ENSP00000446479	APOE,ACE,NOS3,MTHFR,INS,TNF,FICD
DOID:417	Autoimmune disease	6	294	1.12	0.0009	9606.ENSP00000204615,9606.ENSP00000263339,9606.ENSP00000297494,9606.ENSP00000365777,9606.ENSP00000380432,9606.ENSP00000398698	THPO,IL1A,NOS3,MTHFR,INS,TNF
DOID:9120	Amyloidosis	4	70	1.57	0.0009	9606.ENSP00000252486,9606.ENSP00000323929,9606.ENSP00000380432,9606.ENSP00000381448	APOE,A2M,INS,CST3
DOID:863	Nervous system disease	13	2132	0.6	0.001	9606.ENSP00000222330,9606.ENSP00000252486,9606.ENSP00000263339,9606.ENSP00000290866,9606.ENSP00000297494,9606.ENSP00000301838,9606.ENSP00000318585,9606.ENSP00000323929,9606.ENSP00000340820,9606.ENSP00000365777,9606.ENSP00000380432,9606.ENSP00000381448,9606.ENSP00000398698	GSK3A,APOE,IL1A,ACE,NOS3,FADD,BACE1,A2M,MAPT,MTHFR,INS,CST3,TNF
DOID:37	Skin disease	7	481	0.98	0.0011	9606.ENSP00000252486,9606.ENSP00000290866,9606.ENSP00000297494,9606.ENSP00000365777,9606.ENSP00000369442,9606.ENSP00000380432,9606.ENSP00000398698	APOE,ACE,NOS3,MTHFR,KL,INS,TNF
DOID:326	Ischemia	3	23	1.93	0.0012	9606.ENSP00000290866,9606.ENSP00000297494,9606.ENSP00000398698	ACE,NOS3,TNF
DOID:0050470	Donohue syndrome	2	2	2.81	0.002	9606.ENSP00000303830,9606.ENSP00000380432	INSR,INS
DOID:0111099	Maturity-onset diabetes of the young type 1	2	4	2.51	0.0046	9606.ENSP00000223366,9606.ENSP00000380432	GCK,INS
DOID:557	Kidney disease	5	243	1.13	0.0046	9606.ENSP00000290866,9606.ENSP00000369442,9606.ENSP00000380432,9606.ENSP00000381448,9606.ENSP00000398698	ACE,KL,INS,CST3,TNF
DOID:0060639	Permanent neonatal diabetes mellitus	2	5	2.42	0.0059	9606.ENSP00000223366,9606.ENSP00000380432	GCK,INS
DOID:0070028	APP-related cerebral amyloid angiopathy	2	5	2.42	0.0059	9606.ENSP00000252486,9606.ENSP00000381448	APOE,CST3
DOID:11335	Sarcoidosis	2	5	2.42	0.0059	9606.ENSP00000290866,9606.ENSP00000398698	ACE,TNF
DOID:986	Alopecia areata	3	46	1.63	0.0065	9606.ENSP00000297494,9606.ENSP00000365777,9606.ENSP00000398698	NOS3,MTHFR,TNF
DOID:12217	Lewy body dementia	2	7	2.27	0.0088	9606.ENSP00000252486,9606.ENSP00000340820	APOE,MAPT
DOID:0050637	Finnish type amyloidosis	2	8	2.21	0.0108	9606.ENSP00000252486,9606.ENSP00000381448	APOE,CST3
DOID:0050117	Disease by infectious agent	5	317	1.01	0.0117	9606.ENSP00000227163,9606.ENSP00000325312,9606.ENSP00000340820,9606.ENSP00000398698,9606.ENSP00000430269	SPI1,METAP2,MAPT,TNF,EPHX2
DOID:11714	Gestational diabetes	2	9	2.16	0.012	9606.ENSP00000223366,9606.ENSP00000380432	GCK,INS
DOID:14250	Down syndrome	2	9	2.16	0.012	9606.ENSP00000252486,9606.ENSP00000381448	APOE,CST3
DOID:7147	Ankylosing spondylitis	2	9	2.16	0.012	9606.ENSP00000263339,9606.ENSP00000398698	IL1A,TNF
DOID:0060032	Autoimmune disease of musculoskeletal system	4	170	1.19	0.0125	9606.ENSP00000263339,9606.ENSP00000297494,9606.ENSP00000365777,9606.ENSP00000398698	IL1A,NOS3,MTHFR,TNF
DOID:850	Lung disease	4	172	1.18	0.0128	9606.ENSP00000216492,9606.ENSP00000290866,9606.ENSP00000340820,9606.ENSP00000398698	CHGA,ACE,MAPT,TNF
DOID:229	Female reproductive system disease	4	177	1.17	0.014	9606.ENSP00000303830,9606.ENSP00000340820,9606.ENSP00000365777,9606.ENSP00000380432	INSR,MAPT,MTHFR,INS
DOID:0070029	ITM2B-related cerebral amyloid angiopathy 1	2	12	2.04	0.0171	9606.ENSP00000252486,9606.ENSP00000381448	APOE,CST3
DOID:28	Endocrine system disease	5	362	0.95	0.0179	9606.ENSP00000216492,9606.ENSP00000252486,9606.ENSP00000303830,9606.ENSP00000369442,9606.ENSP00000380432	CHGA,APOE,INSR,KL,INS
DOID:0070030	ITM2B-related cerebral amyloid angiopathy 2	2	13	2	0.019	9606.ENSP00000252486,9606.ENSP00000381448	APOE,CST3
DOID:341	Peripheral vascular disease	2	14	1.97	0.0209	9606.ENSP00000290866,9606.ENSP00000380432	ACE,INS
DOID:0050338	Primary bacterial infectious disease	3	97	1.3	0.034	9606.ENSP00000227163,9606.ENSP00000398698,9606.ENSP00000430269	SPI1,TNF,EPHX2
DOID:1561	Cognitive disorder	3	97	1.3	0.034	9606.ENSP00000252486,9606.ENSP00000264381,9606.ENSP00000340820	APOE,BCHE,MAPT
DOID:3908	Lung non-small cell carcinoma	2	19	1.84	0.034	9606.ENSP00000216492,9606.ENSP00000398698	CHGA,TNF
DOID:11612	Polycystic ovary syndrome	2	21	1.79	0.0389	9606.ENSP00000303830,9606.ENSP00000380432	INSR,INS
DOID:5614	Eye disease	6	715	0.74	0.0455	9606.ENSP00000252486,9606.ENSP00000263339,9606.ENSP00000301838,9606.ENSP00000380432,9606.ENSP00000381448,9606.ENSP00000398698	APOE,IL1A,FADD,INS,CST3,TNF

## Sheet: G-Gluster_Diseases
#term ID	term description	observed gene count	background gene count	strength	false discovery rate	matching proteins in your network (IDs)	matching proteins in your network (labels)
DOID:18	Urinary system disease	16	315	0.97	1.36e-07	9606.ENSP00000219476,9606.ENSP00000269305,9606.ENSP00000278616,9606.ENSP00000346839,9606.ENSP00000354558,9606.ENSP00000361021,9606.ENSP00000380432,9606.ENSP00000381448,9606.ENSP00000384849,9606.ENSP00000386559,9606.ENSP00000406229,9606.ENSP00000407586,9606.ENSP00000415941,9606.ENSP00000441691,9606.ENSP00000466134,9606.ENSP00000478570	TSC2,TP53,ATM,FN1,MTOR,PTEN,INS,CST3,CDKN1A,CD8A,FAT1,HRAS,C4B,ITGAM,PRKCSH,VEGFA
DOID:4	Disease	65	5921	0.3	1.75e-07	9606.ENSP00000167588,9606.ENSP00000216200,9606.ENSP00000219476,9606.ENSP00000221930,9606.ENSP00000225655,9606.ENSP00000231061,9606.ENSP00000233242,9606.ENSP00000236850,9606.ENSP00000237014,9606.ENSP00000248553,9606.ENSP00000254657,9606.ENSP00000254810,9606.ENSP00000255266,9606.ENSP00000256078,9606.ENSP00000263923,9606.ENSP00000264613,9606.ENSP00000268058,9606.ENSP00000269305,9606.ENSP00000270142,…	KRT20,PVALB,TSC2,TGFB1,PFN1,SPARC,APOB,APOA1,TTR,HSPB1,PER2,H3F3B,PDE6A,KRAS,KDR,CP,PML,TP53,SOD1,ATM,AZGP1,GUSB,GSTM1,CLU,STK11,CRTC1,FN1,MTOR,AGT,APOA2,PGM1,ORC1,PTEN,ABL1,PIK3CD,TP53BP1,GPX2,SLC39A8,INS,BCL2,CST3,CDKN1A,PPARA,CD8A,AHSG,DIABLO,WEE1,FAT1,GPX1,HRAS,PTPRC,C4B,HFE,ZBTB20,AGTR1,ABL2,CRYAB,ITGAM,PCYT2,LDHA,AKT1,PRKCSH,APOC2,VEGFA,PHB
DOID:0050686	Organ system cancer	21	677	0.75	2.16e-07	9606.ENSP00000167588,9606.ENSP00000219476,9606.ENSP00000231061,9606.ENSP00000254810,9606.ENSP00000256078,9606.ENSP00000263923,9606.ENSP00000268058,9606.ENSP00000269305,9606.ENSP00000278616,9606.ENSP00000324856,9606.ENSP00000345001,9606.ENSP00000354558,9606.ENSP00000361021,9606.ENSP00000361423,9606.ENSP00000384849,9606.ENSP00000386559,9606.ENSP00000406229,9606.ENSP00000407586,9606.ENSP00000427562,…	KRT20,TSC2,SPARC,H3F3B,KRAS,KDR,PML,TP53,ATM,STK11,CRTC1,MTOR,PTEN,ABL1,CDKN1A,CD8A,FAT1,HRAS,ABL2,AKT1,VEGFA
DOID:14566	Disease of cellular proliferation	25	1012	0.65	2.4e-07	9606.ENSP00000167588,9606.ENSP00000219476,9606.ENSP00000231061,9606.ENSP00000237014,9606.ENSP00000254810,9606.ENSP00000256078,9606.ENSP00000263923,9606.ENSP00000268058,9606.ENSP00000269305,9606.ENSP00000278616,9606.ENSP00000324856,9606.ENSP00000345001,9606.ENSP00000354558,9606.ENSP00000361021,9606.ENSP00000361423,9606.ENSP00000380432,9606.ENSP00000381185,9606.ENSP00000384849,9606.ENSP00000386559,…	KRT20,TSC2,SPARC,TTR,H3F3B,KRAS,KDR,PML,TP53,ATM,STK11,CRTC1,MTOR,PTEN,ABL1,INS,BCL2,CDKN1A,CD8A,FAT1,HRAS,ABL2,AKT1,VEGFA,PHB
DOID:850	Lung disease	12	172	1.11	3.12e-07	9606.ENSP00000167588,9606.ENSP00000219476,9606.ENSP00000221930,9606.ENSP00000256078,9606.ENSP00000269305,9606.ENSP00000324856,9606.ENSP00000354558,9606.ENSP00000361021,9606.ENSP00000386559,9606.ENSP00000407586,9606.ENSP00000417404,9606.ENSP00000451828	KRT20,TSC2,TGFB1,KRAS,TP53,STK11,MTOR,PTEN,CD8A,HRAS,HFE,AKT1
DOID:77	Gastrointestinal system disease	18	510	0.81	3.23e-07	9606.ENSP00000256078,9606.ENSP00000263923,9606.ENSP00000264613,9606.ENSP00000269305,9606.ENSP00000324856,9606.ENSP00000345001,9606.ENSP00000354558,9606.ENSP00000361021,9606.ENSP00000374265,9606.ENSP00000380432,9606.ENSP00000386559,9606.ENSP00000393887,9606.ENSP00000406229,9606.ENSP00000407375,9606.ENSP00000407586,9606.ENSP00000451828,9606.ENSP00000466134,9606.ENSP00000478570	KRAS,KDR,CP,TP53,STK11,CRTC1,MTOR,PTEN,GPX2,INS,CD8A,AHSG,FAT1,GPX1,HRAS,AKT1,PRKCSH,VEGFA
DOID:9120	Amyloidosis	9	70	1.37	3.23e-07	9606.ENSP00000236850,9606.ENSP00000237014,9606.ENSP00000292401,9606.ENSP00000315130,9606.ENSP00000346839,9606.ENSP00000356969,9606.ENSP00000380432,9606.ENSP00000381448,9606.ENSP00000466775	APOA1,TTR,AZGP1,CLU,FN1,APOA2,INS,CST3,APOC2
DOID:162	Cancer	23	895	0.67	3.46e-07	9606.ENSP00000167588,9606.ENSP00000219476,9606.ENSP00000231061,9606.ENSP00000254810,9606.ENSP00000256078,9606.ENSP00000263923,9606.ENSP00000268058,9606.ENSP00000269305,9606.ENSP00000278616,9606.ENSP00000324856,9606.ENSP00000345001,9606.ENSP00000354558,9606.ENSP00000361021,9606.ENSP00000361423,9606.ENSP00000381185,9606.ENSP00000384849,9606.ENSP00000386559,9606.ENSP00000406229,9606.ENSP00000407586,…	KRT20,TSC2,SPARC,H3F3B,KRAS,KDR,PML,TP53,ATM,STK11,CRTC1,MTOR,PTEN,ABL1,BCL2,CDKN1A,CD8A,FAT1,HRAS,ABL2,AKT1,VEGFA,PHB
DOID:0060158	Acquired metabolic disease	14	320	0.9	1.61e-06	9606.ENSP00000236850,9606.ENSP00000237014,9606.ENSP00000264613,9606.ENSP00000292401,9606.ENSP00000315130,9606.ENSP00000346839,9606.ENSP00000356969,9606.ENSP00000380432,9606.ENSP00000381448,9606.ENSP00000393887,9606.ENSP00000407375,9606.ENSP00000417404,9606.ENSP00000451828,9606.ENSP00000466775	APOA1,TTR,CP,AZGP1,CLU,FN1,APOA2,INS,CST3,AHSG,GPX1,HFE,AKT1,APOC2
DOID:0050687	Cell type cancer	15	406	0.83	3.51e-06	9606.ENSP00000167588,9606.ENSP00000231061,9606.ENSP00000254810,9606.ENSP00000256078,9606.ENSP00000263923,9606.ENSP00000269305,9606.ENSP00000278616,9606.ENSP00000345001,9606.ENSP00000354558,9606.ENSP00000361021,9606.ENSP00000386559,9606.ENSP00000406229,9606.ENSP00000407586,9606.ENSP00000451828,9606.ENSP00000478570	KRT20,SPARC,H3F3B,KRAS,KDR,TP53,ATM,CRTC1,MTOR,PTEN,CD8A,FAT1,HRAS,AKT1,VEGFA
DOID:7	Disease of anatomical entity	51	4452	0.32	5.59e-06	9606.ENSP00000167588,9606.ENSP00000216200,9606.ENSP00000219476,9606.ENSP00000221930,9606.ENSP00000225655,9606.ENSP00000231061,9606.ENSP00000233242,9606.ENSP00000236850,9606.ENSP00000237014,9606.ENSP00000248553,9606.ENSP00000254810,9606.ENSP00000255266,9606.ENSP00000256078,9606.ENSP00000263923,9606.ENSP00000264613,9606.ENSP00000268058,9606.ENSP00000269305,9606.ENSP00000270142,9606.ENSP00000278616,…	KRT20,PVALB,TSC2,TGFB1,PFN1,SPARC,APOB,APOA1,TTR,HSPB1,H3F3B,PDE6A,KRAS,KDR,CP,PML,TP53,SOD1,ATM,GSTM1,CLU,STK11,CRTC1,FN1,MTOR,AGT,PTEN,ABL1,PIK3CD,GPX2,INS,CST3,CDKN1A,CD8A,AHSG,DIABLO,WEE1,FAT1,GPX1,HRAS,PTPRC,C4B,HFE,AGTR1,ABL2,CRYAB,ITGAM,PCYT2,AKT1,PRKCSH,VEGFA
DOID:3996	Urinary system cancer	8	79	1.27	8.08e-06	9606.ENSP00000269305,9606.ENSP00000278616,9606.ENSP00000354558,9606.ENSP00000361021,9606.ENSP00000384849,9606.ENSP00000406229,9606.ENSP00000407586,9606.ENSP00000478570	TP53,ATM,MTOR,PTEN,CDKN1A,FAT1,HRAS,VEGFA
DOID:219	Colon cancer	5	14	1.81	1.38e-05	9606.ENSP00000256078,9606.ENSP00000269305,9606.ENSP00000407586,9606.ENSP00000451828,9606.ENSP00000478570	KRAS,TP53,HRAS,AKT1,VEGFA
DOID:1324	Lung cancer	7	61	1.32	2.33e-05	9606.ENSP00000167588,9606.ENSP00000256078,9606.ENSP00000269305,9606.ENSP00000324856,9606.ENSP00000361021,9606.ENSP00000407586,9606.ENSP00000451828	KRT20,KRAS,TP53,STK11,PTEN,HRAS,AKT1
DOID:11054	Urinary bladder cancer	6	36	1.48	2.58e-05	9606.ENSP00000269305,9606.ENSP00000278616,9606.ENSP00000361021,9606.ENSP00000384849,9606.ENSP00000406229,9606.ENSP00000407586	TP53,ATM,PTEN,CDKN1A,FAT1,HRAS
DOID:3118	Hepatobiliary disease	9	141	1.07	3.15e-05	9606.ENSP00000256078,9606.ENSP00000264613,9606.ENSP00000269305,9606.ENSP00000361021,9606.ENSP00000386559,9606.ENSP00000393887,9606.ENSP00000451828,9606.ENSP00000466134,9606.ENSP00000478570	KRAS,CP,TP53,PTEN,CD8A,AHSG,AKT1,PRKCSH,VEGFA
DOID:557	Kidney disease	11	243	0.92	3.2e-05	9606.ENSP00000219476,9606.ENSP00000269305,9606.ENSP00000346839,9606.ENSP00000354558,9606.ENSP00000380432,9606.ENSP00000381448,9606.ENSP00000386559,9606.ENSP00000415941,9606.ENSP00000441691,9606.ENSP00000466134,9606.ENSP00000478570	TSC2,TP53,FN1,MTOR,INS,CST3,CD8A,C4B,ITGAM,PRKCSH,VEGFA
DOID:3119	Gastrointestinal system cancer	9	150	1.04	4.67e-05	9606.ENSP00000256078,9606.ENSP00000263923,9606.ENSP00000269305,9606.ENSP00000345001,9606.ENSP00000361021,9606.ENSP00000406229,9606.ENSP00000407586,9606.ENSP00000451828,9606.ENSP00000478570	KRAS,KDR,TP53,CRTC1,PTEN,FAT1,HRAS,AKT1,VEGFA
DOID:0050636	Familial visceral amyloidosis	5	21	1.64	4.95e-05	9606.ENSP00000236850,9606.ENSP00000237014,9606.ENSP00000292401,9606.ENSP00000356969,9606.ENSP00000466775	APOA1,TTR,AZGP1,APOA2,APOC2
DOID:0060084	Cell type benign neoplasm	9	152	1.03	4.95e-05	9606.ENSP00000219476,9606.ENSP00000237014,9606.ENSP00000254810,9606.ENSP00000256078,9606.ENSP00000269305,9606.ENSP00000345001,9606.ENSP00000354558,9606.ENSP00000380432,9606.ENSP00000407586	TSC2,TTR,H3F3B,KRAS,TP53,CRTC1,MTOR,INS,HRAS
DOID:409	Liver disease	7	72	1.25	4.95e-05	9606.ENSP00000264613,9606.ENSP00000269305,9606.ENSP00000386559,9606.ENSP00000393887,9606.ENSP00000451828,9606.ENSP00000466134,9606.ENSP00000478570	CP,TP53,CD8A,AHSG,AKT1,PRKCSH,VEGFA
DOID:0060085	Organ system benign neoplasm	10	215	0.93	7.31e-05	9606.ENSP00000219476,9606.ENSP00000237014,9606.ENSP00000254810,9606.ENSP00000256078,9606.ENSP00000269305,9606.ENSP00000345001,9606.ENSP00000354558,9606.ENSP00000361021,9606.ENSP00000380432,9606.ENSP00000407586	TSC2,TTR,H3F3B,KRAS,TP53,CRTC1,MTOR,PTEN,INS,HRAS
DOID:305	Carcinoma	11	275	0.86	7.65e-05	9606.ENSP00000167588,9606.ENSP00000256078,9606.ENSP00000263923,9606.ENSP00000269305,9606.ENSP00000345001,9606.ENSP00000354558,9606.ENSP00000361021,9606.ENSP00000406229,9606.ENSP00000407586,9606.ENSP00000451828,9606.ENSP00000478570	KRT20,KRAS,KDR,TP53,CRTC1,MTOR,PTEN,FAT1,HRAS,AKT1,VEGFA
DOID:0014667	Disease of metabolism	20	997	0.56	8.22e-05	9606.ENSP00000233242,9606.ENSP00000236850,9606.ENSP00000237014,9606.ENSP00000264613,9606.ENSP00000292401,9606.ENSP00000302728,9606.ENSP00000315130,9606.ENSP00000346839,9606.ENSP00000356969,9606.ENSP00000360124,9606.ENSP00000378310,9606.ENSP00000380432,9606.ENSP00000381448,9606.ENSP00000385523,9606.ENSP00000393887,9606.ENSP00000407375,9606.ENSP00000417404,9606.ENSP00000445175,9606.ENSP00000451828,…	APOB,APOA1,TTR,CP,AZGP1,GUSB,CLU,FN1,APOA2,PGM1,SLC39A8,INS,CST3,PPARA,AHSG,GPX1,HFE,LDHA,AKT1,APOC2
DOID:5520	Head and neck squamous cell carcinoma	4	10	1.86	0.00012	9606.ENSP00000269305,9606.ENSP00000361021,9606.ENSP00000406229,9606.ENSP00000407586	TP53,PTEN,FAT1,HRAS
DOID:178	Vascular disease	9	223	0.87	0.00062	9606.ENSP00000219476,9606.ENSP00000233242,9606.ENSP00000236850,9606.ENSP00000278616,9606.ENSP00000355627,9606.ENSP00000380432,9606.ENSP00000419422,9606.ENSP00000451828,9606.ENSP00000478570	TSC2,APOB,APOA1,ATM,AGT,INS,AGTR1,AKT1,VEGFA
DOID:234	Colon adenocarcinoma	3	4	2.14	0.00065	9606.ENSP00000256078,9606.ENSP00000269305,9606.ENSP00000407586	KRAS,TP53,HRAS
DOID:3908	Lung non-small cell carcinoma	4	19	1.59	0.0008	9606.ENSP00000256078,9606.ENSP00000269305,9606.ENSP00000407586,9606.ENSP00000451828	KRAS,TP53,HRAS,AKT1
DOID:2914	Immune system disease	14	611	0.62	0.00083	9606.ENSP00000216200,9606.ENSP00000237014,9606.ENSP00000256078,9606.ENSP00000269305,9606.ENSP00000346839,9606.ENSP00000361423,9606.ENSP00000366563,9606.ENSP00000380432,9606.ENSP00000386559,9606.ENSP00000411355,9606.ENSP00000415941,9606.ENSP00000427562,9606.ENSP00000441691,9606.ENSP00000451828	PVALB,TTR,KRAS,TP53,FN1,ABL1,PIK3CD,INS,CD8A,PTPRC,C4B,ABL2,ITGAM,AKT1
DOID:1287	Cardiovascular system disease	12	454	0.68	0.00091	9606.ENSP00000219476,9606.ENSP00000233242,9606.ENSP00000236850,9606.ENSP00000237014,9606.ENSP00000256078,9606.ENSP00000278616,9606.ENSP00000355627,9606.ENSP00000380432,9606.ENSP00000419422,9606.ENSP00000433560,9606.ENSP00000451828,9606.ENSP00000478570	TSC2,APOB,APOA1,TTR,KRAS,ATM,AGT,INS,AGTR1,CRYAB,AKT1,VEGFA
DOID:3498	Pancreatic ductal adenocarcinoma	3	5	2.04	0.00091	9606.ENSP00000256078,9606.ENSP00000269305,9606.ENSP00000407586	KRAS,TP53,HRAS
DOID:5295	Intestinal disease	8	181	0.91	0.00092	9606.ENSP00000256078,9606.ENSP00000269305,9606.ENSP00000324856,9606.ENSP00000374265,9606.ENSP00000407375,9606.ENSP00000407586,9606.ENSP00000451828,9606.ENSP00000478570	KRAS,TP53,STK11,GPX2,GPX1,HRAS,AKT1,VEGFA
DOID:0060090	Central nervous system benign neoplasm	4	21	1.54	0.00095	9606.ENSP00000219476,9606.ENSP00000237014,9606.ENSP00000354558,9606.ENSP00000361021	TSC2,TTR,MTOR,PTEN
DOID:170	Endocrine gland cancer	6	84	1.12	0.00095	9606.ENSP00000256078,9606.ENSP00000269305,9606.ENSP00000386559,9606.ENSP00000407586,9606.ENSP00000451828,9606.ENSP00000478570	KRAS,TP53,CD8A,HRAS,AKT1,VEGFA
DOID:1793	Pancreatic cancer	4	23	1.5	0.0012	9606.ENSP00000256078,9606.ENSP00000269305,9606.ENSP00000407586,9606.ENSP00000451828	KRAS,TP53,HRAS,AKT1
DOID:0080199	Colorectal carcinoma	3	7	1.89	0.0016	9606.ENSP00000256078,9606.ENSP00000269305,9606.ENSP00000407586	KRAS,TP53,HRAS
DOID:319	Spinal cord disease	4	25	1.47	0.0016	9606.ENSP00000219476,9606.ENSP00000237014,9606.ENSP00000354558,9606.ENSP00000386559	TSC2,TTR,MTOR,CD8A
DOID:4844	Benign ependymoma	3	7	1.89	0.0016	9606.ENSP00000219476,9606.ENSP00000237014,9606.ENSP00000354558	TSC2,TTR,MTOR
DOID:1612	Breast cancer	5	58	1.2	0.002	9606.ENSP00000269305,9606.ENSP00000278616,9606.ENSP00000324856,9606.ENSP00000361021,9606.ENSP00000451828	TP53,ATM,STK11,PTEN,AKT1
DOID:0080355	Hepatobiliary system cancer	5	63	1.16	0.0027	9606.ENSP00000256078,9606.ENSP00000269305,9606.ENSP00000361021,9606.ENSP00000451828,9606.ENSP00000478570	KRAS,TP53,PTEN,AKT1,VEGFA
DOID:26	Pancreas disease	5	63	1.16	0.0027	9606.ENSP00000256078,9606.ENSP00000269305,9606.ENSP00000380432,9606.ENSP00000407586,9606.ENSP00000451828	KRAS,TP53,INS,HRAS,AKT1
DOID:299	Adenocarcinoma	6	108	1.01	0.0027	9606.ENSP00000167588,9606.ENSP00000256078,9606.ENSP00000263923,9606.ENSP00000269305,9606.ENSP00000361021,9606.ENSP00000407586	KRT20,KRAS,KDR,TP53,PTEN,HRAS
DOID:331	Central nervous system disease	18	1107	0.47	0.0027	9606.ENSP00000216200,9606.ENSP00000219476,9606.ENSP00000225655,9606.ENSP00000236850,9606.ENSP00000237014,9606.ENSP00000248553,9606.ENSP00000254810,9606.ENSP00000269305,9606.ENSP00000270142,9606.ENSP00000278616,9606.ENSP00000315130,9606.ENSP00000354558,9606.ENSP00000361021,9606.ENSP00000380432,9606.ENSP00000381448,9606.ENSP00000386559,9606.ENSP00000402084,9606.ENSP00000442050	PVALB,TSC2,PFN1,APOA1,TTR,HSPB1,H3F3B,TP53,SOD1,ATM,CLU,MTOR,PTEN,INS,CST3,CD8A,WEE1,PCYT2
DOID:3910	Lung adenocarcinoma	3	11	1.7	0.0038	9606.ENSP00000167588,9606.ENSP00000256078,9606.ENSP00000407586	KRT20,KRAS,HRAS
DOID:0050828	Artery disease	6	118	0.97	0.0041	9606.ENSP00000233242,9606.ENSP00000236850,9606.ENSP00000355627,9606.ENSP00000380432,9606.ENSP00000419422,9606.ENSP00000478570	APOB,APOA1,AGT,INS,AGTR1,VEGFA
DOID:10763	Hypertension	4	36	1.31	0.0044	9606.ENSP00000355627,9606.ENSP00000380432,9606.ENSP00000419422,9606.ENSP00000478570	AGT,INS,AGTR1,VEGFA
DOID:229	Female reproductive system disease	7	177	0.86	0.0045	9606.ENSP00000231061,9606.ENSP00000256078,9606.ENSP00000269305,9606.ENSP00000324856,9606.ENSP00000361021,9606.ENSP00000380432,9606.ENSP00000451828	SPARC,KRAS,TP53,STK11,PTEN,INS,AKT1
DOID:1240	Leukemia	5	74	1.09	0.0047	9606.ENSP00000268058,9606.ENSP00000269305,9606.ENSP00000361423,9606.ENSP00000386559,9606.ENSP00000427562	PML,TP53,ABL1,CD8A,ABL2
DOID:341	Peripheral vascular disease	3	14	1.59	0.0065	9606.ENSP00000278616,9606.ENSP00000380432,9606.ENSP00000478570	ATM,INS,VEGFA
DOID:2615	Papilloma	3	15	1.56	0.0075	9606.ENSP00000237014,9606.ENSP00000269305,9606.ENSP00000407586	TTR,TP53,HRAS
DOID:686	Liver carcinoma	3	15	1.56	0.0075	9606.ENSP00000269305,9606.ENSP00000451828,9606.ENSP00000478570	TP53,AKT1,VEGFA
DOID:1909	Melanoma	4	44	1.22	0.0081	9606.ENSP00000269305,9606.ENSP00000278616,9606.ENSP00000386559,9606.ENSP00000407586	TP53,ATM,CD8A,HRAS
DOID:1168	Familial hyperlipidemia	3	16	1.54	0.0085	9606.ENSP00000233242,9606.ENSP00000236850,9606.ENSP00000466775	APOB,APOA1,APOC2
DOID:120	Female reproductive organ cancer	5	89	1.01	0.0096	9606.ENSP00000256078,9606.ENSP00000269305,9606.ENSP00000324856,9606.ENSP00000361021,9606.ENSP00000451828	KRAS,TP53,STK11,PTEN,AKT1
DOID:1936	Atherosclerosis	3	17	1.51	0.0097	9606.ENSP00000233242,9606.ENSP00000236850,9606.ENSP00000380432	APOB,APOA1,INS
DOID:0060190	Ileocolitis	2	2	2.26	0.0098	9606.ENSP00000374265,9606.ENSP00000407375	GPX2,GPX1
DOID:1172	Hyperlipoproteinemia type iv	2	2	2.26	0.0098	9606.ENSP00000233242,9606.ENSP00000466775	APOB,APOC2
DOID:13207	Proliferative diabetic retinopathy	2	2	2.26	0.0098	9606.ENSP00000380432,9606.ENSP00000478570	INS,VEGFA
DOID:13208	Background diabetic retinopathy	2	2	2.26	0.0098	9606.ENSP00000380432,9606.ENSP00000478570	INS,VEGFA
DOID:13482	Proteus syndrome	2	2	2.26	0.0098	9606.ENSP00000361021,9606.ENSP00000451828	PTEN,AKT1
DOID:16	Integumentary system disease	11	534	0.58	0.0098	9606.ENSP00000167588,9606.ENSP00000236850,9606.ENSP00000256078,9606.ENSP00000269305,9606.ENSP00000311469,9606.ENSP00000345001,9606.ENSP00000380432,9606.ENSP00000386559,9606.ENSP00000393887,9606.ENSP00000407586,9606.ENSP00000451828	KRT20,APOA1,KRAS,TP53,GSTM1,CRTC1,INS,CD8A,AHSG,HRAS,AKT1
DOID:5386	Lung adenoma	2	2	2.26	0.0098	9606.ENSP00000256078,9606.ENSP00000407586	KRAS,HRAS
DOID:863	Nervous system disease	25	2132	0.33	0.0098	9606.ENSP00000216200,9606.ENSP00000219476,9606.ENSP00000225655,9606.ENSP00000233242,9606.ENSP00000236850,9606.ENSP00000237014,9606.ENSP00000248553,9606.ENSP00000254810,9606.ENSP00000255266,9606.ENSP00000269305,9606.ENSP00000270142,9606.ENSP00000278616,9606.ENSP00000311469,9606.ENSP00000315130,9606.ENSP00000346839,9606.ENSP00000354558,9606.ENSP00000361021,9606.ENSP00000380432,9606.ENSP00000381448,…	PVALB,TSC2,PFN1,APOB,APOA1,TTR,HSPB1,H3F3B,PDE6A,TP53,SOD1,ATM,GSTM1,CLU,FN1,MTOR,PTEN,INS,CST3,CD8A,DIABLO,WEE1,CRYAB,PCYT2,VEGFA
DOID:2394	Ovarian cancer	4	52	1.15	0.0121	9606.ENSP00000256078,9606.ENSP00000269305,9606.ENSP00000324856,9606.ENSP00000451828	KRAS,TP53,STK11,AKT1
DOID:1100	Ovarian disease	5	101	0.96	0.0139	9606.ENSP00000256078,9606.ENSP00000269305,9606.ENSP00000324856,9606.ENSP00000380432,9606.ENSP00000451828	KRAS,TP53,STK11,INS,AKT1
DOID:0050861	Colorectal adenocarcinoma	2	3	2.09	0.0141	9606.ENSP00000256078,9606.ENSP00000407586	KRAS,HRAS
DOID:0080325	Tuberous sclerosis 2	2	3	2.09	0.0141	9606.ENSP00000219476,9606.ENSP00000354558	TSC2,MTOR
DOID:11504	Autonomic neuropathy	2	3	2.09	0.0141	9606.ENSP00000237014,9606.ENSP00000380432	TTR,INS
DOID:13809	Familial combined hyperlipidemia	2	3	2.09	0.0141	9606.ENSP00000233242,9606.ENSP00000236850	APOB,APOA1
DOID:5077	Subependymal giant cell astrocytoma	2	3	2.09	0.0141	9606.ENSP00000219476,9606.ENSP00000354558	TSC2,MTOR
DOID:8411	Kidney angiomyolipoma	2	3	2.09	0.0141	9606.ENSP00000219476,9606.ENSP00000354558	TSC2,MTOR
DOID:9261	Nasopharynx carcinoma	2	3	2.09	0.0141	9606.ENSP00000269305,9606.ENSP00000451828	TP53,AKT1
DOID:0060073	Lymphatic system cancer	5	105	0.94	0.015	9606.ENSP00000269305,9606.ENSP00000361423,9606.ENSP00000386559,9606.ENSP00000427562,9606.ENSP00000451828	TP53,ABL1,CD8A,ABL2,AKT1
DOID:37	Skin disease	10	481	0.58	0.0151	9606.ENSP00000167588,9606.ENSP00000236850,9606.ENSP00000256078,9606.ENSP00000269305,9606.ENSP00000311469,9606.ENSP00000345001,9606.ENSP00000380432,9606.ENSP00000386559,9606.ENSP00000407586,9606.ENSP00000451828	KRT20,APOA1,KRAS,TP53,GSTM1,CRTC1,INS,CD8A,HRAS,AKT1
DOID:289	Endometriosis	3	23	1.38	0.0161	9606.ENSP00000269305,9606.ENSP00000361021,9606.ENSP00000451828	TP53,PTEN,AKT1
DOID:9952	Acute lymphoblastic leukemia	3	23	1.38	0.0161	9606.ENSP00000361423,9606.ENSP00000386559,9606.ENSP00000427562	ABL1,CD8A,ABL2
DOID:0080639	Bone sarcoma	3	24	1.36	0.0176	9606.ENSP00000231061,9606.ENSP00000254810,9606.ENSP00000269305	SPARC,H3F3B,TP53
DOID:3319	Lymphangioleiomyomatosis	2	4	1.96	0.0182	9606.ENSP00000219476,9606.ENSP00000354558	TSC2,MTOR
DOID:2916	Hypersensitivity reaction type iv disease	3	26	1.32	0.0212	9606.ENSP00000256078,9606.ENSP00000366563,9606.ENSP00000386559	KRAS,PIK3CD,CD8A
DOID:10534	Stomach cancer	3	27	1.31	0.0231	9606.ENSP00000269305,9606.ENSP00000406229,9606.ENSP00000451828	TP53,FAT1,AKT1
DOID:3393	Coronary artery disease	3	27	1.31	0.0231	9606.ENSP00000233242,9606.ENSP00000236850,9606.ENSP00000380432	APOB,APOA1,INS
DOID:936	Brain disease	12	739	0.47	0.0307	9606.ENSP00000216200,9606.ENSP00000219476,9606.ENSP00000236850,9606.ENSP00000237014,9606.ENSP00000248553,9606.ENSP00000254810,9606.ENSP00000269305,9606.ENSP00000278616,9606.ENSP00000354558,9606.ENSP00000380432,9606.ENSP00000386559,9606.ENSP00000402084	PVALB,TSC2,APOA1,TTR,HSPB1,H3F3B,TP53,ATM,MTOR,INS,CD8A,WEE1
DOID:0080547	Non-alcoholic steatohepatitis	2	6	1.78	0.031	9606.ENSP00000380432,9606.ENSP00000385523	INS,PPARA
DOID:0111162	Epidermal nevus	2	6	1.78	0.031	9606.ENSP00000256078,9606.ENSP00000407586	KRAS,HRAS
DOID:2871	Endometrial carcinoma	2	6	1.78	0.031	9606.ENSP00000269305,9606.ENSP00000361021	TP53,PTEN
DOID:3451	Skin carcinoma	3	31	1.25	0.0312	9606.ENSP00000167588,9606.ENSP00000269305,9606.ENSP00000345001	KRT20,TP53,CRTC1
DOID:3146	Lipid metabolism disorder	4	74	0.99	0.0323	9606.ENSP00000233242,9606.ENSP00000236850,9606.ENSP00000380432,9606.ENSP00000466775	APOB,APOA1,INS,APOC2
DOID:0050032	Mineral metabolism disease	3	34	1.21	0.0381	9606.ENSP00000264613,9606.ENSP00000393887,9606.ENSP00000417404	CP,AHSG,HFE
DOID:10825	Essential hypertension	2	7	1.72	0.0381	9606.ENSP00000355627,9606.ENSP00000419422	AGT,AGTR1
DOID:2351	Iron metabolism disease	2	7	1.72	0.0381	9606.ENSP00000264613,9606.ENSP00000417404	CP,HFE
DOID:3082	Interstitial lung disease	3	35	1.2	0.0408	9606.ENSP00000221930,9606.ENSP00000386559,9606.ENSP00000417404	TGFB1,CD8A,HFE
DOID:12169	Carpal tunnel syndrome	2	8	1.66	0.0451	9606.ENSP00000237014,9606.ENSP00000311469	TTR,GSTM1
DOID:9720	Vitreous disease	2	8	1.66	0.0451	9606.ENSP00000346839,9606.ENSP00000478570	FN1,VEGFA
DOID:0060058	Lymphoma	4	85	0.93	0.0479	9606.ENSP00000269305,9606.ENSP00000361423,9606.ENSP00000386559,9606.ENSP00000427562	TP53,ABL1,CD8A,ABL2
DOID:4947	Cholangiocarcinoma	3	38	1.16	0.0482	9606.ENSP00000256078,9606.ENSP00000269305,9606.ENSP00000361021	KRAS,TP53,PTEN
